# Supplementary material for: N′-(3,5-Dibromo-2-hydroxy­benzyl­idene)-3,4-methyl­enedioxy­benzohydrazide
Source: Acta Crystallogr Sect E Struct Rep Online. 2009 Jun 20;65(Pt 7):o1631–2. doi: 10.1107/S160053680902282X (PMC2969430; doi:10.1107/S160053680902282X)
Supplement: Supplementary file 2 [file e-65-o1631-Isup2.hkl]

# 
# h,k,l, Fc-squared, Fo-squared, sigma(Fo-squared) and status flag 
# 
data_I
_shelx_title ' p-1 in     P-1' 
_shelx_refln_list_code          4 
_shelx_F_calc_maximum      347.59 
_exptl_crystal_F_000       864.00 
_reflns_d_resolution_high  0.7828 
 
loop_ 
 _symmetry_equiv_pos_as_xyz 
 'x, y, z' 
 '-x, -y, -z' 
 
_cell_length_a     9.7926 
_cell_length_b    13.1878 
_cell_length_c    13.3421 
_cell_angle_alpha  76.282 
_cell_angle_beta   78.350 
_cell_angle_gamma  75.911 
 
_shelx_F_squared_multiplier     1.000 
 
loop_ 
 _refln_index_h 
 _refln_index_k 
 _refln_index_l 
 _refln_F_squared_calc 
 _refln_F_squared_meas 
 _refln_F_squared_sigma 
 _refln_observed_status 
   4   0   0     1754.22     1564.31     35.45 o 
   5   0   0     2389.47     2599.96     57.85 o 
   6   0   0     2324.27     2622.79     68.66 o 
   7   0   0      350.30      399.77     16.64 o 
   8   0   0        3.99        4.98     13.86 o 
   9   0   0     1353.01     1272.38     43.31 o 
  10   0   0       74.52       60.48     33.26 o 
 -11   1   0       37.95       46.43     44.02 o 
 -10   1   0      269.54      291.22     47.20 o 
  -9   1   0       76.70      111.53     36.00 o 
  -8   1   0      532.02      513.52     51.21 o 
  -7   1   0      973.01      937.06     31.98 o 
  -6   1   0      885.56      953.97     22.41 o 
  -5   1   0     9551.99     9204.51    142.56 o 
  -4   1   0     1561.05     1956.84     34.10 o 
  -3   1   0     2835.56     3192.25     51.01 o 
  -2   1   0    14175.46    15965.93    461.53 o 
   2   1   0     7846.99     9881.42    246.54 o 
   4   1   0     7606.01     8105.89    206.92 o 
   5   1   0     2842.11     3209.69     90.01 o 
   6   1   0       29.44       12.79      9.15 o 
   7   1   0      382.63      353.80     28.21 o 
   8   1   0      472.12      492.54     19.94 o 
   9   1   0      158.62      196.31     20.91 o 
  10   1   0       74.26       59.22     20.33 o 
 -11   2   0       20.85       53.57     42.92 o 
 -10   2   0       76.93       82.22     42.70 o 
  -9   2   0       16.80       26.24     31.50 o 
  -8   2   0      316.29      365.96     24.06 o 
  -7   2   0       54.35       29.99     13.43 o 
  -6   2   0        4.50        2.17     10.51 o 
  -4   2   0     1002.11      829.33     17.77 o 
  -3   2   0     5000.45     4683.57     90.84 o 
  -2   2   0     5023.56     5709.44    108.20 o 
   3   2   0     3694.80     4336.48    114.16 o 
   4   2   0     7167.09     6502.58    168.83 o 
   5   2   0       11.23       14.93     10.54 o 
   6   2   0      278.52      281.45     22.17 o 
   7   2   0       26.88       22.49     17.89 o 
   8   2   0        1.81       18.66     14.05 o 
   9   2   0       88.04       83.22     18.98 o 
  10   2   0        6.72        2.74     25.91 o 
 -11   3   0        0.58       21.84     48.74 o 
 -10   3   0        4.29      -29.31     40.51 o 
  -9   3   0      396.06      336.67     49.51 o 
  -8   3   0      329.73      278.71     42.92 o 
  -7   3   0      303.57      356.71     22.84 o 
  -6   3   0      512.63      463.71     29.14 o 
  -5   3   0     1619.31     1640.59     41.11 o 
  -4   3   0    13958.14    13639.63    207.50 o 
  -3   3   0      257.19      267.32     13.20 o 
  -2   3   0     1436.47     1186.07     28.27 o 
   0   3   0     3915.03     2991.80     49.08 o 
   3   3   0     3712.71     4490.68     84.84 o 
   4   3   0     4474.88     4712.99    127.33 o 
   5   3   0     8705.28     8272.96    216.03 o 
   6   3   0      385.15      359.61     28.21 o 
   7   3   0      260.05      183.43     22.17 o 
   8   3   0      257.75      246.22     19.06 o 
   9   3   0       68.02       63.34     23.82 o 
  10   3   0       15.55       24.37     28.76 o 
 -11   4   0       87.07       80.35     50.38 o 
 -10   4   0        5.52      -27.44     40.51 o 
  -9   4   0       80.46       70.69     40.07 o 
  -8   4   0        0.37       -7.24     35.24 o 
  -7   4   0        2.05      -11.94     14.49 o 
  -6   4   0      376.24      422.71     23.12 o 
  -5   4   0     3293.56     3264.24     71.61 o 
  -4   4   0     3264.95     3617.98     85.65 o 
  -3   4   0      100.44       61.34      8.65 o 
  -2   4   0     4474.33     4315.69     86.31 o 
  -1   4   0    10755.46    10143.95    155.98 o 
   0   4   0    27577.27    28499.31    427.45 o 
   1   4   0     7644.48     8723.13    225.69 o 
   2   4   0      116.28       77.28     12.29 o 
   3   4   0     9455.76     8576.58    222.29 o 
   4   4   0     6363.60     5814.76    155.76 o 
   5   4   0      619.71      615.92     22.15 o 
   6   4   0      507.44      452.36     32.16 o 
   7   4   0      591.12      648.85     37.65 o 
   8   4   0      847.12     1013.29     51.48 o 
   9   4   0      241.58      254.01     33.48 o 
  10   4   0      198.80      253.24     36.88 o 
  11   4   0        1.08       24.37     29.97 o 
 -10   5   0      177.03      101.43     48.74 o 
  -9   5   0       86.35       69.48     42.26 o 
  -8   5   0       17.68      -28.32     34.03 o 
  -7   5   0      986.26      939.96     66.30 o 
  -6   5   0     1409.39     1302.18     40.34 o 
  -5   5   0       99.88      105.15     13.97 o 
  -4   5   0        0.02       -6.84     13.83 o 
  -3   5   0      769.98      722.07     20.84 o 
  -2   5   0     5791.65     6409.55    102.29 o 
  -1   5   0     8220.51     8894.00    139.08 o 
   0   5   0     5664.53     5042.65     82.04 o 
   1   5   0      404.93      312.28     16.69 o 
   2   5   0      233.46      170.03     17.67 o 
   3   5   0     1815.06     1847.00     61.36 o 
   4   5   0      168.24      215.70     21.52 o 
   5   5   0     2332.63     2204.30     71.79 o 
   6   5   0     1698.89     1701.22     61.25 o 
   7   5   0     2264.99     2199.25     75.52 o 
   8   5   0     2166.42     2251.72     80.90 o 
   9   5   0       17.73        5.05     26.24 o 
  10   5   0       26.29       17.12     31.61 o 
  11   5   0        7.28      -50.27     35.68 o 
  12   5   0        0.51      -48.85     45.44 o 
 -10   6   0        2.41       37.10     51.04 o 
  -9   6   0       29.75       46.21     44.24 o 
  -8   6   0      425.49      458.73     55.43 o 
  -7   6   0       62.88       52.69     35.89 o 
  -6   6   0      241.28      295.19     54.06 o 
  -5   6   0      693.76      607.66     27.06 o 
  -4   6   0     1002.55     1024.82     40.07 o 
  -3   6   0       11.82       28.06     11.07 o 
  -2   6   0      859.98      979.61     23.58 o 
  -1   6   0      633.43      875.97     35.16 o 
   0   6   0    11924.50    12590.18    195.20 o 
   1   6   0     1135.89      960.66     29.59 o 
   2   6   0      757.07      727.45     36.66 o 
   3   6   0     3537.06     3796.41    112.40 o 
   4   6   0     2506.46     2646.02     84.52 o 
   5   6   0     2806.58     2938.55     93.20 o 
   6   6   0       18.13       35.13     20.64 o 
   7   6   0       32.78       61.58     23.60 o 
   8   6   0       19.57       14.49     24.70 o 
   9   6   0      200.97      223.16     34.69 o 
  10   6   0       91.84      107.47     33.37 o 
  11   6   0       17.55       42.59     38.86 o 
  12   6   0      134.37      150.82     51.04 o 
  -9   7   0      319.51      300.44     60.15 o 
  -8   7   0       29.09       90.45     43.91 o 
  -7   7   0       13.42       20.31     39.74 o 
  -6   7   0       74.97       25.25     34.80 o 
  -5   7   0      817.15      844.18     53.62 o 
  -4   7   0     3728.76     3657.41     82.38 o 
  -3   7   0     3137.41     3206.94     73.06 o 
  -2   7   0       48.03       49.67      9.92 o 
  -1   7   0       22.89       11.75      9.28 o 
   0   7   0      781.78      593.80     27.00 o 
   1   7   0     1357.55     1422.82     40.09 o 
   2   7   0      174.40      152.36     23.49 o 
   3   7   0      774.01      758.18     42.81 o 
   4   7   0     8969.48     9358.37    251.37 o 
   5   7   0       89.31      120.75     25.58 o 
   6   7   0     3340.57     3476.32    109.99 o 
   7   7   0       90.52      163.34     28.98 o 
   8   7   0        8.37       76.40     26.45 o 
   9   7   0       11.48       19.21     29.86 o 
  10   7   0       46.41       69.48     32.71 o 
  11   7   0        0.23      -38.20     32.93 o 
  -9   8   0      136.28      117.78     50.93 o 
  -8   8   0       42.55       87.16     46.65 o 
  -7   8   0        4.76      -32.93     36.11 o 
  -6   8   0        6.65      -36.22     33.92 o 
  -5   8   0     2039.86     1938.72     55.78 o 
  -4   8   0      402.39      458.26     30.35 o 
  -3   8   0      615.48      675.90     31.01 o 
  -2   8   0       53.23       82.80     16.48 o 
  -1   8   0     3718.52     3728.60     67.23 o 
   0   8   0       35.61       49.35     14.93 o 
   1   8   0     1233.26     1091.96     36.46 o 
   2   8   0     4944.99     5074.03    146.98 o 
   4   8   0     4704.18     4530.77    136.44 o 
   5   8   0      417.86      396.49     34.58 o 
   6   8   0       20.73      -19.10     23.49 o 
   7   8   0      343.60      336.12     35.46 o 
   8   8   0       11.11       -8.34     25.80 o 
   9   8   0       16.49       20.20     29.20 o 
  10   8   0      130.85      106.81     34.80 o 
  11   8   0      221.17      285.95     49.07 o 
  -8   9   0      117.43      187.60     52.80 o 
  -7   9   0       17.77      -14.93     43.25 o 
  -6   9   0      394.71      402.86     51.59 o 
  -5   9   0      154.21      165.75     39.85 o 
  -4   9   0        6.21       19.21     18.64 o 
  -3   9   0     2179.15     2330.56     62.39 o 
  -2   9   0      634.73      634.02     31.85 o 
  -1   9   0     3296.67     3699.30     85.53 o 
   0   9   0      591.48      671.73     31.51 o 
   1   9   0      630.81      661.48     44.24 o 
   2   9   0     1518.49     1487.28     61.47 o 
   3   9   0      439.38      387.49     34.36 o 
   4   9   0      465.29      538.09     42.37 o 
   5   9   0       23.71      -24.81     23.27 o 
   6   9   0     1712.61     1569.72     69.48 o 
   7   9   0      255.33      282.55     36.11 o 
   8   9   0     1270.04     1258.52     68.17 o 
   9   9   0      210.85      216.58     38.64 o 
  10   9   0       61.71       68.17     37.10 o 
  11   9   0        9.62        6.26     37.43 o 
  -7  10   0        0.25        2.85     40.72 o 
  -6  10   0        5.16       30.19     39.41 o 
  -5  10   0       98.05       95.28     39.52 o 
  -4  10   0      180.47      199.89     39.63 o 
  -3  10   0      280.32      271.46     26.41 o 
  -2  10   0        3.95       23.03     18.85 o 
  -1  10   0      527.91      546.91     32.13 o 
   0  10   0      821.25      935.92     37.91 o 
   1  10   0       30.73        9.66     26.02 o 
   2  10   0      842.80      837.99     51.26 o 
   3  10   0      108.05      154.23     29.97 o 
   4  10   0       25.85       23.49     28.65 o 
   5  10   0      277.86      258.95     35.46 o 
   6  10   0      201.87      221.19     36.11 o 
   7  10   0        0.90      -27.22     28.32 o 
   8  10   0      473.40      517.68     47.97 o 
   9  10   0        4.56       36.44     33.48 o 
  10  10   0        6.38      -15.37     38.20 o 
  -7  11   0      106.82      152.47     49.40 o 
  -6  11   0       54.31       79.69     44.13 o 
  -5  11   0      420.43      470.59     53.79 o 
  -4  11   0        5.43       32.05     35.24 o 
  -3  11   0       30.83       21.98     24.04 o 
  -2  11   0        4.08      -36.64     28.98 o 
  -1  11   0     1095.44     1037.52     43.78 o 
   0  11   0      965.20      946.63     55.65 o 
   1  11   0        1.53       -3.18     28.87 o 
   2  11   0      507.60      528.54     43.69 o 
   3  11   0       56.90       78.27     27.88 o 
   4  11   0      340.98      336.56     38.53 o 
   5  11   0      945.77     1101.33     64.55 o 
   6  11   0       36.04      -11.96     32.82 o 
   7  11   0      389.28      409.11     45.88 o 
   8  11   0       75.89       75.63     36.99 o 
   9  11   0       23.14       61.91     37.98 o 
  10  11   0        1.95      -40.18     35.79 o 
  -6  12   0      104.76       75.74     47.53 o 
  -5  12   0      612.85      683.54     65.20 o 
  -4  12   0      107.94       80.57     41.93 o 
  -3  12   0      299.04      220.31     41.60 o 
  -2  12   0      414.91      356.45     31.32 o 
  -1  12   0      637.97      689.22     39.52 o 
   0  12   0      174.29      185.62     27.01 o 
   1  12   0        3.23      -17.67     30.63 o 
   2  12   0      634.88      618.78     48.52 o 
   3  12   0      573.31      457.30     43.03 o 
   4  12   0     1824.04     1842.72     82.11 o 
   6  12   0       22.18       38.86     37.54 o 
   7  12   0       31.35       49.95     36.66 o 
   8  12   0        6.42       -7.46     35.89 o 
   9  12   0       21.05       79.47     43.36 o 
  -5  13   0       73.40       94.51     45.66 o 
  -4  13   0       11.77       38.53     39.74 o 
  -3  13   0       25.88       36.99     36.77 o 
  -2  13   0      271.03      263.58     32.68 o 
  -1  13   0      501.33      566.46     35.47 o 
   0  13   0       34.21      -52.69     35.13 o 
   1  13   0        6.37      -13.17     30.63 o 
   2  13   0      754.29      854.89     60.04 o 
   3  13   0      967.62      948.09     58.73 o 
   4  13   0       16.61       -1.54     32.38 o 
   5  13   0      209.29      225.14     41.71 o 
   6  13   0       29.08       65.20     37.76 o 
   7  13   0       11.44       22.06     36.44 o 
   8  13   0      107.53       67.40     45.66 o 
  -4  14   0      139.93      214.05     46.65 o 
  -3  14   0       42.22       33.59     36.55 o 
  -2  14   0       41.79       68.94     40.94 o 
  -1  14   0      120.93      149.31     30.90 o 
   0  14   0       39.26        1.54     38.20 o 
   1  14   0       53.13       -4.83     37.10 o 
   2  14   0       40.02       18.11     36.55 o 
   3  14   0       19.64        5.49     36.88 o 
   4  14   0       10.17      -27.88     33.92 o 
   5  14   0       76.40      102.20     39.19 o 
   6  14   0       22.92       21.95     42.59 o 
   7  14   0      127.27      110.65     44.46 o 
  -2  15   0        2.84       25.80     42.48 o 
   0  15   0        8.02      -58.12     38.75 o 
   1  15   0       54.61       45.77     41.60 o 
   2  15   0        4.11      -50.22     33.48 o 
   3  15   0      108.76       43.91     41.16 o 
   4  15   0        4.97        7.68     36.33 o 
   5  15   0       79.47       89.35     41.38 o 
   6  15   0      221.06      208.23     47.09 o 
   1  16   0      105.87       94.95     40.94 o 
   2  16   0       51.47       73.55     40.62 o 
   3  16   0       95.35       73.77     43.58 o 
   4  16   0       27.83        2.09     44.68 o 
  -3 -16   1       94.64      119.21     45.44 o 
  -2 -16   1        0.21       -5.38     40.94 o 
  -1 -16   1       37.26      -59.61     39.74 o 
  -5 -15   1      180.01      177.06     49.84 o 
  -4 -15   1       10.16       47.42     37.98 o 
  -3 -15   1       10.58       -0.33     40.29 o 
  -2 -15   1       23.81       24.04     35.68 o 
  -1 -15   1       84.02       16.03     40.83 o 
   1 -15   1      198.94      244.68     46.65 o 
   2 -15   1       12.17       -6.15     35.89 o 
  -7 -14   1       70.29       16.69     45.01 o 
  -6 -14   1        5.45      -22.06     38.20 o 
  -5 -14   1        0.91       13.28     36.99 o 
  -4 -14   1      158.49      142.81     42.92 o 
  -3 -14   1        2.22      -17.78     36.55 o 
  -2 -14   1       28.84       35.57     38.09 o 
  -1 -14   1      313.78      339.19     45.99 o 
   0 -14   1        3.12       18.22     38.86 o 
   1 -14   1       25.71       22.39     36.33 o 
   2 -14   1        0.71        3.18     32.05 o 
   3 -14   1       89.14       39.08     40.40 o 
  -8 -13   1        1.27        3.07     38.64 o 
  -7 -13   1       43.14       31.07     38.86 o 
  -6 -13   1       23.26      -28.76     36.77 o 
  -5 -13   1      152.03      132.93     42.48 o 
  -4 -13   1       51.22       57.63     34.25 o 
  -3 -13   1       70.80       24.04     35.35 o 
  -2 -13   1        0.20       -8.78     33.37 o 
  -1 -13   1       94.26       95.28     36.66 o 
   0 -13   1       52.98       93.85     25.41 o 
   1 -13   1      196.35      195.87     28.25 o 
   2 -13   1       33.84       41.49     35.89 o 
   3 -13   1       55.11       91.11     38.64 o 
   4 -13   1        8.76       49.29     41.60 o 
   5 -13   1        1.66      -23.16     42.92 o 
  -9 -12   1       93.54       62.90     42.48 o 
  -8 -12   1       69.53       58.29     39.74 o 
  -7 -12   1        5.37       68.17     38.75 o 
  -6 -12   1       15.71      -39.63     33.59 o 
  -5 -12   1      975.22     1008.57     66.63 o 
  -4 -12   1      700.15      714.83     57.08 o 
  -3 -12   1      166.54      170.03     33.70 o 
  -2 -12   1      525.29      605.38     50.60 o 
  -1 -12   1       65.27       87.16     31.39 o 
   0 -12   1       36.45      -13.84     21.38 o 
   1 -12   1      369.67      421.70     31.79 o 
   2 -12   1      310.60      318.55     41.60 o 
   3 -12   1      264.68      284.42     43.14 o 
   4 -12   1      318.38      322.83     47.53 o 
   5 -12   1       80.47      100.99     43.47 o 
   6 -12   1      286.52      248.74     51.81 o 
  -9 -11   1       68.67      171.35     44.79 o 
  -8 -11   1      128.35      168.28     41.05 o 
  -7 -11   1      439.84      497.70     48.63 o 
  -6 -11   1      138.91      127.22     34.91 o 
  -4 -11   1      536.41      509.44     44.24 o 
  -3 -11   1        1.00      -28.21     26.13 o 
  -2 -11   1        5.06       40.94     29.09 o 
  -1 -11   1     1843.25     1828.12     76.29 o 
   0 -11   1      226.79      254.76     24.14 o 
   1 -11   1      137.99      174.80     24.98 o 
   2 -11   1       78.88      133.62     34.63 o 
   3 -11   1      340.22      451.49     46.21 o 
   4 -11   1      330.22      386.72     48.52 o 
   5 -11   1      205.34      217.02     45.66 o 
   6 -11   1       36.92       48.96     42.92 o 
   7 -11   1       52.00       73.88     46.65 o 
 -10 -10   1       96.50      147.31     42.37 o 
  -9 -10   1       12.58       14.27     37.21 o 
  -8 -10   1       19.52       -5.82     33.15 o 
  -7 -10   1      432.49      469.05     45.12 o 
  -6 -10   1       23.51       50.06     30.52 o 
  -5 -10   1       44.33       -1.65     30.19 o 
  -4 -10   1      165.25       98.02     28.65 o 
  -3 -10   1        2.86       10.87     24.26 o 
  -2 -10   1     1323.28     1336.24     59.82 o 
  -1 -10   1      927.37      996.94     38.82 o 
   0 -10   1      675.86      716.86     27.47 o 
   1 -10   1        6.06       21.21     14.59 o 
   2 -10   1      172.57      218.55     25.34 o 
   3 -10   1      260.59      238.29     34.74 o 
   4 -10   1        5.77       48.74     32.71 o 
   5 -10   1       15.09      -17.34     33.92 o 
   6 -10   1      138.30       84.63     42.92 o 
   7 -10   1      162.61      174.86     48.96 o 
 -10  -9   1        3.76       28.76     33.81 o 
  -9  -9   1       16.13       -8.56     31.07 o 
  -8  -9   1      637.88      583.54     49.18 o 
  -7  -9   1       36.32       43.25     28.21 o 
  -6  -9   1        8.01      -35.73     23.82 o 
  -5  -9   1       45.61       29.75     25.36 o 
  -4  -9   1       75.33       37.87     26.89 o 
  -3  -9   1      730.81      852.92     48.52 o 
  -2  -9   1      708.93      892.87     49.84 o 
  -1  -9   1     1303.87     1237.02     33.62 o 
   0  -9   1        3.30      -18.21     12.14 o 
   1  -9   1      463.23      554.67     24.20 o 
   2  -9   1     1374.84     1276.47     80.57 o 
   3  -9   1      316.56      308.15     24.68 o 
   4  -9   1       72.65       70.91     33.59 o 
   5  -9   1       85.16       70.47     36.66 o 
   6  -9   1      215.91      167.29     43.69 o 
   7  -9   1      429.21      478.38     59.17 o 
   8  -9   1       34.90       30.08     48.74 o 
 -11  -8   1       16.86       -8.56     35.35 o 
 -10  -8   1      421.30      388.04     47.31 o 
  -9  -8   1      446.98      542.70     45.55 o 
  -8  -8   1      250.32      178.60     32.93 o 
  -7  -8   1      556.95      502.86     42.26 o 
  -6  -8   1       25.61       22.94     23.27 o 
  -5  -8   1      271.58      206.59     28.54 o 
  -4  -8   1     2734.24     2753.48     94.18 o 
  -3  -8   1      203.36      156.31     25.36 o 
  -2  -8   1     1235.10     1337.55     55.98 o 
  -1  -8   1     4002.45     4360.93     77.12 o 
   0  -8   1       35.15       22.74     11.39 o 
   1  -8   1     4763.43     5242.95     90.11 o 
   2  -8   1        3.84      -14.39     10.94 o 
   3  -8   1     1357.30     1393.29     43.12 o 
   4  -8   1      156.49      156.14     19.34 o 
   5  -8   1       21.78       18.11     34.58 o 
   6  -8   1      326.90      315.15     47.09 o 
   7  -8   1        8.83      -18.66     38.09 o 
   8  -8   1      119.27      138.42     51.04 o 
   9  -8   1        5.90      -53.46     44.02 o 
 -11  -7   1       65.66       98.57     38.64 o 
 -10  -7   1       41.01       -1.54     30.19 o 
  -9  -7   1      335.53      351.92     38.64 o 
  -8  -7   1        1.11      -13.83     23.93 o 
  -7  -7   1      104.43       96.93     24.92 o 
  -6  -7   1     3188.26     3201.78    103.40 o 
  -5  -7   1      368.03      409.55     33.81 o 
  -4  -7   1     5755.25     5929.36    167.40 o 
  -3  -7   1     1404.38     1526.80     59.17 o 
  -2  -7   1       35.33       77.00     16.52 o 
  -1  -7   1     4203.17     4199.11     73.63 o 
   0  -7   1     1777.92     1576.95     35.00 o 
   1  -7   1       41.00       20.27     10.15 o 
   2  -7   1       29.77       28.33     11.85 o 
   3  -7   1     6423.92     6617.95    134.31 o 
   4  -7   1        2.56       14.94     37.05 o 
   5  -7   1      519.06      632.83     53.46 o 
   6  -7   1       57.33       82.44     35.89 o 
   7  -7   1      186.12      198.90     43.36 o 
   8  -7   1       45.97       40.51     41.60 o 
   9  -7   1      113.65      134.25     50.17 o 
 -11  -6   1       73.74      116.36     41.93 o 
 -10  -6   1       54.95       66.19     32.05 o 
  -9  -6   1       35.44       16.03     25.47 o 
  -8  -6   1       39.01       66.96     26.34 o 
  -7  -6   1       11.72       26.56     21.19 o 
  -6  -6   1     1606.57     1635.25     62.57 o 
  -5  -6   1        7.97        5.27     16.36 o 
  -4  -6   1      517.15      422.51     30.41 o 
  -3  -6   1       34.97       83.10     17.89 o 
  -2  -6   1     4624.67     4211.34     88.01 o 
  -1  -6   1        1.37       17.75      8.41 o 
   0  -6   1     2259.62     2381.36     45.46 o 
   1  -6   1     1474.70     1550.04     33.06 o 
   2  -6   1       19.45       24.11      8.86 o 
   3  -6   1     2164.57     2233.18     57.39 o 
   4  -6   1      215.20      220.00     16.75 o 
   5  -6   1       83.84       75.60     15.04 o 
   6  -6   1      238.12      285.51     40.83 o 
   7  -6   1     2058.96     1994.31     96.71 o 
   8  -6   1        3.50      -28.32     35.79 o 
   9  -6   1       34.23      101.87     45.55 o 
  10  -6   1        0.42       15.26     48.41 o 
 -11  -5   1       12.08       -4.11     30.35 o 
 -10  -5   1       88.15       83.32     34.14 o 
  -9  -5   1       45.46       30.85     25.25 o 
  -8  -5   1        6.16       19.10     24.48 o 
  -7  -5   1      792.80      721.96     43.91 o 
  -6  -5   1        2.04       -2.25     13.94 o 
  -5  -5   1     1582.73     1384.97     51.81 o 
  -4  -5   1      612.94      642.71     32.71 o 
  -3  -5   1      169.83      110.65     16.25 o 
  -2  -5   1     2674.88     2959.29     63.99 o 
  -1  -5   1     1648.47     1368.53     58.40 o 
   0  -5   1     1344.52     1125.80     25.59 o 
   1  -5   1      169.96      201.80     11.50 o 
   2  -5   1      485.97      460.46     15.51 o 
   3  -5   1       15.50       17.27      7.06 o 
   4  -5   1      554.24      581.13     28.21 o 
   5  -5   1        8.48       19.66     16.90 o 
   6  -5   1      339.91      376.40     44.02 o 
   7  -5   1      999.20      996.72     63.78 o 
   8  -5   1       40.22       45.77     37.43 o 
   9  -5   1      252.38      278.16     53.13 o 
  10  -5   1      134.34      129.75     52.69 o 
 -12  -4   1        0.49       13.28     37.32 o 
 -11  -4   1        8.41       14.16     30.63 o 
 -10  -4   1      503.63      541.72     44.02 o 
  -9  -4   1       13.67      -14.93     22.83 o 
  -8  -4   1      408.67      521.41     41.05 o 
  -7  -4   1      230.84      237.76     26.02 o 
  -6  -4   1      170.53      203.95     24.15 o 
  -5  -4   1       44.52       36.22     14.49 o 
  -4  -4   1     1861.41     1686.51     55.98 o 
  -3  -4   1     1573.89     1452.15     48.96 o 
  -2  -4   1      935.76      852.67     76.07 o 
  -1  -4   1    27710.72    28816.64    432.87 o 
   1  -4   1     9707.35     8982.45    139.59 o 
   2  -4   1     1121.34     1336.12     27.69 o 
   3  -4   1     3099.18     3229.66     62.93 o 
   4  -4   1      829.28      907.31     20.28 o 
   5  -4   1      872.56      832.91     34.96 o 
   6  -4   1      291.82      342.63     20.48 o 
   7  -4   1       54.25       61.47     30.74 o 
   8  -4   1     1541.77     1657.53     83.32 o 
   9  -4   1       31.42       26.34     37.98 o 
  10  -4   1       84.26      194.73     51.48 o 
  11  -4   1        0.37       20.75     49.95 o 
 -11  -3   1      137.52      182.11     38.86 o 
 -10  -3   1      120.16      128.98     32.16 o 
  -9  -3   1      574.57      683.98     46.21 o 
  -8  -3   1      346.63      315.81     30.63 o 
  -7  -3   1      450.57      418.03     21.96 o 
  -6  -3   1     4867.13     4661.62    131.40 o 
  -5  -3   1     2257.23     2123.07     66.74 o 
  -4  -3   1      484.60      647.10     30.08 o 
  -3  -3   1     6835.49     7846.94    202.53 o 
  -2  -3   1    22633.22    24728.58    445.93 o 
  -1  -3   1    23974.99    20821.10    376.94 o 
   0  -3   1    16132.11    14294.85    217.31 o 
   2  -3   1     8889.43     8288.02    126.97 o 
   3  -3   1     6295.74     6647.83    103.19 o 
   4  -3   1    14441.87    14819.20    224.92 o 
   5  -3   1     1485.05     1638.42     31.33 o 
   6  -3   1      333.88      321.22     19.75 o 
   7  -3   1      443.81      461.59     48.57 o 
   8  -3   1      139.04      156.31     35.24 o 
   9  -3   1      239.73      227.77     44.68 o 
  10  -3   1       18.30       45.55     41.60 o 
  11  -3   1       78.02       64.44     49.40 o 
 -11  -2   1        0.73       31.07     31.50 o 
 -10  -2   1        4.28      -11.96     26.56 o 
  -9  -2   1      140.43      150.93     27.77 o 
  -8  -2   1       92.40       83.38     16.14 o 
  -7  -2   1     2008.61     2014.58     83.59 o 
  -6  -2   1     3188.16     3313.91     70.47 o 
  -5  -2   1      805.48      955.77     36.99 o 
  -4  -2   1      680.84      535.24     24.70 o 
   2  -2   1     6090.13     6897.41    105.14 o 
   3  -2   1     9949.63     9267.92    141.02 o 
   4  -2   1     2156.69     1943.73     34.05 o 
   5  -2   1      109.18      124.72      7.97 o 
   6  -2   1      582.60      621.41     17.65 o 
   7  -2   1      438.09      460.37     22.93 o 
   8  -2   1      452.62      485.62     44.02 o 
   9  -2   1        0.25      -29.86     32.16 o 
  10  -2   1      156.79      114.05     40.62 o 
  11  -2   1       48.98       20.97     41.93 o 
 -10  -1   1        3.19       58.95     25.25 o 
  -9  -1   1        0.65       20.14     16.41 o 
  -8  -1   1       56.16       64.95     16.03 o 
  -7  -1   1      176.54      159.42     29.09 o 
  -6  -1   1     1299.93     1237.09     33.68 o 
  -5  -1   1      540.83      568.17     36.44 o 
  -4  -1   1      738.04      783.08     21.64 o 
  -3  -1   1     6987.95     5811.36    149.62 o 
  -2  -1   1     8158.08     6406.09    162.24 o 
   3  -1   1     3729.28     4211.67     65.92 o 
   4  -1   1      785.20      671.87     15.13 o 
   5  -1   1      372.30      336.34     12.07 o 
   6  -1   1     2073.61     2117.63     39.30 o 
   7  -1   1       79.55       97.43     10.65 o 
   8  -1   1       67.76       54.97     15.44 o 
   9  -1   1       86.00       96.71     31.17 o 
  10  -1   1        1.15       14.60     36.11 o 
  11  -1   1       19.84       -3.73     37.32 o 
 -10   0   1       34.29       32.16     26.89 o 
  -9   0   1      106.60      150.65     21.52 o 
  -8   0   1        2.72      -15.85     14.29 o 
  -7   0   1      359.79      378.50     21.50 o 
  -6   0   1     1700.08     1632.42     88.09 o 
  -5   0   1     1014.45      938.07     47.04 o 
  -4   0   1     8361.51     8359.00    157.89 o 
  -2   0   1    30620.33    26297.92    647.43 o 
   3   0   1     7614.69     6734.39    123.34 o 
   4   0   1      985.67     1108.57     24.98 o 
   5   0   1      350.16      404.86     13.89 o 
   6   0   1      226.83      199.53     13.59 o 
   7   0   1     2188.63     2277.76     43.24 o 
   8   0   1       77.09       76.08     15.76 o 
   9   0   1      352.39      253.35     37.98 o 
  10   0   1      151.18      120.53     34.91 o 
  11   0   1       20.00      -49.07     32.71 o 
 -10   1   1       39.14       44.90     37.43 o 
  -9   1   1       16.32       36.58     18.98 o 
  -8   1   1      518.89      498.16     27.87 o 
  -7   1   1      475.33      474.37     34.52 o 
  -6   1   1     1501.01     1624.74     32.54 o 
  -5   1   1       40.61       24.54      8.67 o 
  -4   1   1     4413.77     4152.31     82.89 o 
  -3   1   1     3121.43     3911.60     76.86 o 
  -2   1   1    49588.73    44914.21   3401.51 o 
   2   1   1    17268.44    13403.30    332.60 o 
   4   1   1    12614.93    13261.80    331.84 o 
   5   1   1       21.87       17.34      9.77 o 
   6   1   1      546.67      494.40     18.55 o 
   7   1   1     5350.72     5221.24     86.32 o 
   8   1   1        1.55        3.79     10.67 o 
   9   1   1      245.49      190.74     29.14 o 
  10   1   1       48.37       61.14     30.85 o 
  11   1   1       99.70       87.38     38.97 o 
 -10   2   1       37.97       34.25     40.62 o 
  -9   2   1        4.20        6.56     17.78 o 
  -8   2   1      264.51      314.39     23.92 o 
  -7   2   1     1726.07     1623.27     45.72 o 
  -6   2   1      216.90      228.01     16.82 o 
  -5   2   1        3.56       -2.03      5.57 o 
  -4   2   1     1126.65     1251.12     24.34 o 
  -3   2   1     4370.14     4950.44     96.68 o 
  -2   2   1     7138.65     6056.80    115.12 o 
   2   2   1    35964.75    35028.95    863.12 o 
   4   2   1     2028.09     1658.63     50.49 o 
   5   2   1      503.75      430.96     24.48 o 
   6   2   1      505.52      571.79     30.30 o 
   7   2   1      575.47      532.72     32.82 o 
   8   2   1        2.45        0.25     10.29 o 
   9   2   1      183.39      228.22     16.14 o 
  10   2   1      420.78      482.55     43.80 o 
 -11   3   1       28.73      -24.59     42.26 o 
 -10   3   1      400.60      359.61     52.47 o 
  -9   3   1        8.10       20.86     35.02 o 
  -8   3   1      108.39       81.18     18.51 o 
  -7   3   1      316.04      320.44     21.81 o 
  -6   3   1     1115.47     1028.02     34.14 o 
  -5   3   1       26.41       24.59      9.96 o 
  -4   3   1     3048.23     3057.96     65.64 o 
  -3   3   1     2289.62     2056.70     46.00 o 
  -1   3   1       17.02       33.50     10.04 o 
   2   3   1    10467.67     9068.03    231.73 o 
   3   3   1     4168.01     5025.07    133.26 o 
   4   3   1     2214.01     2515.72     72.89 o 
   5   3   1     1923.20     1901.66     60.37 o 
   6   3   1      891.38      995.62     41.93 o 
   7   3   1      638.49      626.46     34.91 o 
   8   3   1      593.05      556.54     36.22 o 
   9   3   1      145.03      123.15     30.74 o 
  10   3   1       18.75       -9.91     18.48 o 
 -10   4   1      127.85       75.63     48.63 o 
  -9   4   1      238.85      253.57     50.71 o 
  -8   4   1        7.74       -4.51     24.64 o 
  -7   4   1      550.07      513.94     27.51 o 
  -6   4   1     3495.17     3487.04     89.41 o 
  -5   4   1      282.60      272.67     72.01 o 
  -4   4   1      561.92      518.93     21.16 o 
  -3   4   1       42.63       35.58      8.77 o 
  -2   4   1     2318.60     1954.39     48.08 o 
   0   4   1     3906.48     4746.16     92.52 o 
   1   4   1     6226.51     7142.10    185.73 o 
   3   4   1    15373.59    14420.87    365.76 o 
   4   4   1     1041.53      952.15     37.76 o 
   5   4   1      767.77      788.59     36.22 o 
   6   4   1      140.57      111.97     18.88 o 
   7   4   1      133.19      196.93     33.53 o 
   8   4   1     1483.44     1525.92     62.57 o 
   9   4   1       11.76       -8.89     20.64 o 
  10   4   1        7.49       -8.32     20.47 o 
  11   4   1        0.78       -9.44     37.43 o 
 -10   5   1        4.01       15.15     47.42 o 
  -9   5   1       13.23       25.91     40.51 o 
  -8   5   1       41.75       40.94     39.08 o 
  -7   5   1      258.35      265.88     23.17 o 
  -6   5   1     1002.13     1131.34     38.28 o 
  -5   5   1      102.76      111.13     14.79 o 
  -4   5   1     3099.93     3024.14     67.68 o 
  -3   5   1     5827.49     5972.21    119.69 o 
  -2   5   1     9229.91     9374.40    179.56 o 
  -1   5   1     6955.19     7493.85    144.80 o 
   0   5   1     3072.35     2722.31     58.51 o 
   1   5   1     3780.79     3270.17     93.63 o 
   3   5   1      513.03      662.03     33.37 o 
   4   5   1     2478.38     2821.43     86.83 o 
   5   5   1     6251.60     6395.66    174.43 o 
   6   5   1     4405.66     4183.68    121.52 o 
   7   5   1     4526.71     4239.88    125.14 o 
   8   5   1       44.29       53.46     23.71 o 
   9   5   1        7.24      -10.76     22.72 o 
  10   5   1      804.98      919.11     59.39 o 
  11   5   1       70.17       67.73     40.29 o 
 -10   6   1       30.43       -8.34     46.98 o 
  -9   6   1       34.17      -12.95     45.66 o 
  -8   6   1      146.30      105.27     43.58 o 
  -7   6   1      505.76      411.96     77.83 o 
  -6   6   1      892.29      856.39     34.48 o 
  -5   6   1      952.20     1042.55     36.21 o 
  -4   6   1        3.02       -5.50     11.55 o 
  -3   6   1     3149.02     3232.78     72.10 o 
  -2   6   1     4557.21     4956.18    101.90 o 
  -1   6   1     2986.64     3297.47     91.44 o 
   0   6   1     3863.68     3982.88     83.14 o 
   1   6   1     3945.49     3875.34    110.76 o 
   2   6   1     2971.32     3211.88     96.93 o 
   3   6   1     3219.50     3439.33    103.73 o 
   5   6   1     3007.32     2778.62     89.13 o 
   6   6   1     2287.60     2200.68     76.29 o 
   7   6   1      149.49      142.04     24.92 o 
   8   6   1      845.06      779.70     48.30 o 
   9   6   1      187.42      237.54     32.27 o 
  10   6   1      626.24      693.31     51.70 o 
  11   6   1      178.30      202.97     40.18 o 
  -9   7   1        2.70       -6.48     45.34 o 
  -8   7   1       67.58       51.15     43.14 o 
  -7   7   1       25.32      -11.64     34.91 o 
  -6   7   1      823.14      790.82     40.23 o 
  -5   7   1       84.09       75.54     17.38 o 
  -4   7   1       31.78       38.90     25.08 o 
  -3   7   1     1152.75     1178.83     37.68 o 
  -2   7   1     6792.22     7145.95    143.10 o 
  -1   7   1     2134.21     2096.87     87.82 o 
   0   7   1      381.94      365.51     24.70 o 
   1   7   1     2645.43     2795.96     87.38 o 
   2   7   1     2128.03     2033.17     70.36 o 
   3   7   1      234.91      261.47     26.24 o 
   4   7   1     4033.58     4362.39    130.63 o 
   5   7   1        3.05      -10.87     20.20 o 
   6   7   1       79.87       81.01     23.82 o 
   7   7   1      217.49      254.12     30.74 o 
   8   7   1      467.78      519.76     42.37 o 
   9   7   1      115.32      149.51     33.70 o 
  10   7   1        3.51       -5.16     29.64 o 
  11   7   1        3.97      -32.27     37.10 o 
  12   7   1       56.71       64.65     47.86 o 
  -9   8   1        6.30       11.53     45.66 o 
  -8   8   1       29.02       59.50     44.35 o 
  -7   8   1      807.08      778.16     67.51 o 
  -6   8   1      768.39      685.27    157.63 o 
  -5   8   1      893.86      971.54     38.79 o 
  -4   8   1      233.71      254.64     22.40 o 
  -3   8   1      142.61      116.64     17.09 o 
  -2   8   1     1901.05     2027.40     73.93 o 
  -1   8   1      204.50      241.22     44.18 o 
   0   8   1        8.99       13.52     14.22 o 
   1   8   1      803.58      844.13     43.25 o 
   2   8   1     5459.35     5845.06    165.97 o 
   3   8   1     1406.55     1576.08     63.45 o 
   4   8   1      686.47      657.52     42.48 o 
   5   8   1       78.13       87.60     25.25 o 
   6   8   1      120.97      119.76     27.00 o 
   7   8   1        0.77        1.87     24.26 o 
   8   8   1      581.38      518.01     45.34 o 
   9   8   1       31.31       20.09     28.87 o 
  10   8   1        7.37       -6.04     30.41 o 
  11   8   1       19.72       24.92     39.19 o 
  -8   9   1       13.41       -2.74     47.09 o 
  -7   9   1      695.10      731.95     68.94 o 
  -6   9   1       14.84       28.10     36.22 o 
  -5   9   1       55.84       85.76     26.84 o 
  -4   9   1      346.40      404.15     27.93 o 
  -3   9   1      535.57      563.06     43.14 o 
  -2   9   1      883.18      909.77     60.26 o 
  -1   9   1     2930.65     3055.19     81.78 o 
   0   9   1      118.60      119.89     18.28 o 
   1   9   1      124.12      136.55     27.44 o 
   2   9   1     7632.93     7506.65    207.91 o 
   3   9   1       56.43       37.98     23.16 o 
   4   9   1      461.99      446.66     37.21 o 
   5   9   1       31.96       41.49     25.25 o 
   6   9   1     1998.19     1746.12     76.07 o 
   7   9   1        0.53       12.84     27.00 o 
   8   9   1     1000.90      929.54     57.52 o 
   9   9   1      332.00      400.99     44.13 o 
  10   9   1       70.05       59.06     39.08 o 
  11   9   1      189.36      269.82     46.76 o 
  -7  10   1      255.81      202.20     50.60 o 
  -6  10   1      215.34      226.57     47.31 o 
  -5  10   1      141.49      119.76     39.85 o 
  -4  10   1      354.42      350.05     29.37 o 
  -3  10   1     2027.34     2196.28     65.70 o 
  -2  10   1      900.91      897.52     39.34 o 
  -1  10   1      219.00      196.61     22.66 o 
   0  10   1       35.87       46.78     18.51 o 
   1  10   1      414.65      427.12     36.66 o 
   2  10   1      395.81      420.53     38.09 o 
   3  10   1      635.43      683.10     45.88 o 
   4  10   1     1321.16     1386.84     64.44 o 
   5  10   1       37.07       22.17     26.56 o 
   6  10   1     2559.86     2582.35     97.37 o 
   7  10   1        8.61        0.11     29.09 o 
   8  10   1      136.25      106.04     34.58 o 
   9  10   1       18.04       21.41     33.37 o 
  10  10   1        7.41       27.55     36.33 o 
  11  10   1       11.61      -11.86     37.98 o 
  -7  11   1       55.74       48.08     45.77 o 
  -6  11   1      446.91      448.41     56.64 o 
  -5  11   1       23.04        3.95     37.10 o 
  -4  11   1      374.49      392.22     70.25 o 
  -3  11   1       38.04       69.43     24.25 o 
  -2  11   1      463.19      489.24     76.73 o 
  -1  11   1        1.28        1.85     19.45 o 
   0  11   1      935.20      985.62     41.18 o 
   1  11   1       65.99       72.89     29.09 o 
   2  11   1       47.90      100.33     29.31 o 
   3  11   1      258.93      206.59     33.59 o 
   4  11   1        7.85       -9.00     26.89 o 
   5  11   1      108.87       54.89     30.52 o 
   6  11   1      201.71      194.95     37.43 o 
   7  11   1       38.87       30.30     32.93 o 
   8  11   1        6.81        4.83     32.38 o 
   9  11   1      101.13      110.43     43.03 o 
  10  11   1       15.64      -44.46     38.97 o 
  -6  12   1       18.67        4.61     40.29 o 
  -5  12   1       51.00        5.05     37.43 o 
  -4  12   1        6.64       56.53     41.60 o 
  -3  12   1      113.32      114.74     27.03 o 
  -2  12   1       24.82        5.92     24.77 o 
  -1  12   1        2.02      -28.09     24.31 o 
   0  12   1        1.88       -5.60     29.53 o 
   1  12   1       27.94       21.62     30.30 o 
   2  12   1     1528.36     1712.20     74.64 o 
   3  12   1     1130.68     1078.71     62.35 o 
   4  12   1      151.79      163.23     35.46 o 
   5  12   1       92.78      136.55     38.09 o 
   6  12   1       13.27        2.74     35.35 o 
   7  12   1       20.35       87.49     36.77 o 
   8  12   1        2.30       -5.60     36.00 o 
   9  12   1       38.00       59.39     39.41 o 
  -5  13   1        6.65      -14.05     44.13 o 
  -4  13   1       25.84       -3.18     42.26 o 
  -3  13   1      559.68      622.51     56.64 o 
  -2  13   1      146.78      152.53     29.30 o 
  -1  13   1        0.68      -35.24     23.50 o 
   0  13   1      893.12      967.85     65.09 o 
   1  13   1      932.06      856.21     58.07 o 
   2  13   1      517.92      522.95     49.62 o 
   3  13   1      172.02      163.78     36.77 o 
   4  13   1        5.91       67.18     34.69 o 
   5  13   1       47.66       43.69     33.15 o 
   6  13   1      508.15      522.29     51.37 o 
   7  13   1       91.77       80.79     39.74 o 
   8  13   1        0.48      -59.61     39.74 o 
   9  13   1      278.49      238.42     49.62 o 
  -4  14   1      106.10       86.06     47.09 o 
  -3  14   1       97.26       48.74     45.55 o 
  -2  14   1        5.91      -17.61     26.74 o 
  -1  14   1        8.88       -1.76     40.51 o 
   0  14   1       58.40        7.03     36.33 o 
   1  14   1      789.73      829.86     64.44 o 
   2  14   1       92.68       94.07     39.30 o 
   3  14   1        6.53       15.15     37.43 o 
   4  14   1       99.40       52.47     40.18 o 
   5  14   1      299.06      219.21     46.87 o 
   6  14   1      139.20      154.56     42.15 o 
   7  14   1      165.83      202.64     46.21 o 
  -2  15   1       69.33       92.10     46.10 o 
  -1  15   1       66.26       39.08     45.23 o 
   0  15   1       17.29      -29.53     41.16 o 
   1  15   1        9.34       31.28     42.48 o 
   2  15   1        1.51      -52.58     35.68 o 
   3  15   1       27.01       60.59     42.15 o 
   4  15   1       64.61       51.59     39.74 o 
   5  15   1        0.97      -39.74     40.62 o 
   6  15   1        3.81      -16.47     39.30 o 
   0  16   1       46.31      -45.12     41.82 o 
   1  16   1       31.54        5.82     42.70 o 
   2  16   1       27.46      -19.76     42.59 o 
   3  16   1       80.91       70.14     44.68 o 
   4  16   1       28.70      -46.43     42.26 o 
  -5 -15   2      168.10      241.17     51.15 o 
  -4 -15   2       42.92      -15.04     41.93 o 
  -3 -15   2        0.22       13.61     35.89 o 
  -2 -15   2       35.69      -22.50     39.08 o 
  -6 -14   2       13.90       31.28     45.01 o 
  -5 -14   2       60.31       23.05     42.81 o 
  -4 -14   2       22.05       60.15     37.87 o 
  -3 -14   2      153.33      136.33     41.71 o 
  -2 -14   2      257.70      295.72     44.57 o 
  -1 -14   2      424.29      472.56     48.19 o 
   1 -14   2       17.14       58.73     35.02 o 
   2 -14   2        4.71       43.03     36.22 o 
   3 -14   2      164.31      193.85     42.04 o 
  -7 -13   2       11.58       15.26     44.13 o 
  -6 -13   2        6.62       76.40     44.24 o 
  -5 -13   2       42.69       46.65     36.22 o 
  -4 -13   2      384.64      324.59     43.58 o 
  -3 -13   2      208.29      186.61     37.87 o 
  -2 -13   2       28.32       43.69     34.14 o 
  -1 -13   2       85.99       79.25     32.27 o 
   0 -13   2       14.94        4.91     20.87 o 
   1 -13   2       41.39       35.79     28.76 o 
   2 -13   2       84.61       90.78     36.44 o 
   3 -13   2       10.32        5.71     34.47 o 
   4 -13   2       25.53      -14.93     37.21 o 
  -8 -12   2        0.07      -13.28     41.16 o 
  -7 -12   2        7.63      -19.98     39.19 o 
  -6 -12   2       28.63       67.51     37.10 o 
  -5 -12   2        9.46       10.54     36.77 o 
  -4 -12   2       43.43      -21.73     30.63 o 
  -3 -12   2        4.20       53.68     30.85 o 
  -2 -12   2       84.69       31.28     28.98 o 
  -1 -12   2        4.12       62.46     32.05 o 
   0 -12   2      325.48      404.93     51.70 o 
   1 -12   2      210.77      215.53     66.85 o 
   2 -12   2       68.42       75.08     32.49 o 
   3 -12   2       40.16       97.26     36.33 o 
   4 -12   2       98.96       95.61     41.60 o 
   5 -12   2      213.19      164.22     48.19 o 
   6 -12   2       52.46       41.27     43.14 o 
  -9 -11   2        0.60        9.99     37.54 o 
  -8 -11   2        3.84       55.54     39.41 o 
  -7 -11   2      675.67      638.10     54.34 o 
  -6 -11   2      146.81      130.96     36.33 o 
  -5 -11   2      768.07      815.16     56.64 o 
  -4 -11   2      364.90      378.38     43.80 o 
  -3 -11   2      322.82      331.84     37.65 o 
  -2 -11   2      156.76      168.28     30.63 o 
  -1 -11   2      156.44      141.49     29.42 o 
   0 -11   2       34.78       53.27     16.53 o 
   1 -11   2        1.71      -12.91     19.18 o 
   2 -11   2      258.07      310.98     39.19 o 
   3 -11   2       17.69       24.15     34.03 o 
   4 -11   2       59.14      108.67     36.77 o 
   5 -11   2       20.60      -35.35     33.92 o 
   6 -11   2       15.64       29.53     45.34 o 
  -9 -10   2      306.97      307.58     45.34 o 
  -8 -10   2        0.56       48.19     34.14 o 
  -7 -10   2      196.42      232.60     38.86 o 
  -6 -10   2      566.17      654.23     51.04 o 
  -5 -10   2       23.49       41.60     28.76 o 
  -4 -10   2      197.38      188.59     35.24 o 
  -3 -10   2      265.17      233.37     32.60 o 
  -2 -10   2      629.75      592.76     42.37 o 
  -1 -10   2      366.97      405.75     21.68 o 
   0 -10   2      482.20      519.28     30.31 o 
   1 -10   2      831.83      880.72     29.67 o 
   2 -10   2      110.19      173.85     37.87 o 
   3 -10   2      529.85      497.37     46.65 o 
   4 -10   2       16.04       67.95     34.14 o 
   5 -10   2      130.04      110.21     41.71 o 
   6 -10   2      369.91      384.64     54.56 o 
   7 -10   2      208.21      210.10     55.65 o 
 -10  -9   2       71.07       84.96     38.09 o 
  -9  -9   2       71.73       35.68     31.61 o 
  -8  -9   2        5.80       27.66     32.60 o 
  -7  -9   2        0.43       16.69     28.32 o 
  -6  -9   2        3.44       39.52     29.97 o 
  -5  -9   2       67.76       59.50     27.44 o 
  -4  -9   2      682.78      617.68     44.68 o 
  -3  -9   2     1205.00     1362.14     62.57 o 
  -2  -9   2     1089.09     1176.38     40.31 o 
  -1  -9   2       33.77       12.92     12.83 o 
   0  -9   2       25.35       24.16     12.67 o 
   1  -9   2      811.75      762.46     27.11 o 
   3  -9   2     1412.22     1371.25     70.58 o 
   4  -9   2       97.38      101.43     34.58 o 
   5  -9   2     1076.22     1118.78     72.23 o 
   6  -9   2      327.98      337.87     54.12 o 
   7  -9   2       78.98       90.56     45.23 o 
   8  -9   2      120.72      124.59     52.58 o 
 -10  -8   2        1.23       19.32     33.26 o 
  -9  -8   2       28.54        3.84     29.64 o 
  -8  -8   2        7.56        5.38     29.42 o 
  -7  -8   2      118.45       51.37     26.24 o 
  -6  -8   2      162.27       94.73     29.20 o 
  -5  -8   2      102.50      141.06     27.44 o 
  -4  -8   2       98.08       82.99     26.45 o 
  -3  -8   2     1626.04     1493.10     63.01 o 
  -2  -8   2        1.63       11.96     14.30 o 
  -1  -8   2      564.41      621.81     31.06 o 
   0  -8   2      617.24      502.38     25.18 o 
   1  -8   2     1005.51      953.48     32.40 o 
   2  -8   2       23.62       36.85     12.61 o 
   3  -8   2      844.20      844.27     33.71 o 
   4  -8   2        6.15        0.77     27.00 o 
   5  -8   2      267.07      255.00     41.16 o 
   6  -8   2       19.03       15.92     38.09 o 
   7  -8   2       32.39       41.93     42.48 o 
   8  -8   2      129.79      115.92     46.87 o 
   9  -8   2       46.30       12.62     46.21 o 
 -11  -7   2       13.42       82.22     39.08 o 
 -10  -7   2      127.54      153.57     36.33 o 
  -9  -7   2        9.33       26.45     30.63 o 
  -8  -7   2        4.34      -34.14     23.49 o 
  -7  -7   2       19.05      -12.51     22.17 o 
  -6  -7   2     2181.80     2150.51     78.05 o 
  -5  -7   2       28.82       68.28     22.06 o 
  -4  -7   2     2469.35     2498.70     83.65 o 
  -3  -7   2     2558.17     2781.87     66.59 o 
  -2  -7   2     1067.03      962.58     42.21 o 
  -1  -7   2     5058.77     5084.48     86.92 o 
   0  -7   2      890.64      950.84     26.47 o 
   1  -7   2     2913.04     3044.72     86.44 o 
   2  -7   2      254.80      291.24     16.15 o 
   3  -7   2     1285.10     1405.90     53.08 o 
   4  -7   2     2029.54     2021.42     87.16 o 
   6  -7   2      331.96      310.10     43.69 o 
   7  -7   2        4.98      -44.35     35.89 o 
   8  -7   2      272.73      248.19     49.18 o 
   9  -7   2      209.81      329.53     59.17 o 
 -11  -6   2      189.26      268.28     47.53 o 
 -10  -6   2      116.75       90.89     35.46 o 
  -9  -6   2       72.16       80.24     30.30 o 
  -8  -6   2      708.68      707.58     47.31 o 
  -7  -6   2      170.77      226.57     27.44 o 
  -6  -6   2     3346.85     3250.08    101.98 o 
  -5  -6   2     1251.51     1240.84     53.02 o 
  -4  -6   2      444.85      511.86     32.60 o 
  -3  -6   2     1647.23     1541.15     43.58 o 
  -2  -6   2     2660.04     2259.26     54.10 o 
   0  -6   2      333.22      417.36     17.53 o 
   1  -6   2     7603.67     8296.40    133.20 o 
   2  -6   2        1.06       21.81     16.28 o 
   3  -6   2     5537.82     5993.99     98.34 o 
   4  -6   2      138.95      149.95     15.00 o 
   5  -6   2      663.69      617.24     49.07 o 
   6  -6   2       40.10       64.87     31.39 o 
   7  -6   2       59.58       46.65     34.47 o 
   8  -6   2      129.62      136.77     43.47 o 
   9  -6   2        1.12      -24.15     40.62 o 
  10  -6   2       38.40       49.95     48.74 o 
 -11  -5   2       10.53       11.09     34.91 o 
 -10  -5   2        1.58        2.85     30.63 o 
  -9  -5   2       52.70       31.50     28.98 o 
  -8  -5   2      993.38     1051.82     53.68 o 
  -7  -5   2      150.74      141.06     25.36 o 
  -6  -5   2       61.27       67.62     22.28 o 
  -5  -5   2      380.10      414.71     30.30 o 
  -4  -5   2     2114.75     1834.59     62.46 o 
  -3  -5   2     1246.84      977.60     30.65 o 
  -2  -5   2     8114.31     9117.44    174.04 o 
  -1  -5   2      917.18     1064.46     25.05 o 
   0  -5   2       22.85        4.15      7.49 o 
   1  -5   2     4008.18     3960.46     67.60 o 
   2  -5   2       63.43       44.90      8.16 o 
   3  -5   2     1536.23     1717.92     33.61 o 
   4  -5   2      609.02      676.90     18.72 o 
   5  -5   2     5570.76     5329.76    108.93 o 
   6  -5   2        0.52        1.87     25.69 o 
   7  -5   2      668.44      736.78     56.64 o 
   8  -5   2       25.50       22.61     35.79 o 
   9  -5   2      228.49      163.12     48.41 o 
  10  -5   2       32.18       28.43     44.13 o 
 -11  -4   2        1.92      -28.54     30.74 o 
 -10  -4   2      232.87      321.41     38.42 o 
  -9  -4   2      130.08       89.35     29.97 o 
  -8  -4   2      346.31      372.67     32.82 o 
  -7  -4   2      315.21      207.80     25.69 o 
  -6  -4   2       21.98        8.78     17.78 o 
  -5  -4   2      124.08       98.90     18.99 o 
  -4  -4   2     3014.18     3254.58     94.95 o 
  -3  -4   2      290.82      211.75     31.61 o 
  -2  -4   2     1363.56     1035.23     29.13 o 
  -1  -4   2     3305.25     3880.88    121.28 o 
   0  -4   2      349.57      259.85     12.21 o 
   1  -4   2     1661.01     1985.14     36.64 o 
   2  -4   2     1762.18     1932.92     34.96 o 
   3  -4   2        3.19        8.18      5.56 o 
   4  -4   2       31.44       25.23      6.34 o 
   5  -4   2      588.99      566.89     16.90 o 
   6  -4   2       24.16        2.74     22.94 o 
   7  -4   2      110.36      112.40     32.05 o 
   8  -4   2       20.27       46.10     35.35 o 
   9  -4   2      137.11      136.23     41.60 o 
  10  -4   2        6.14      -13.94     41.71 o 
  11  -4   2        8.86        8.45     49.51 o 
 -11  -3   2        3.54        6.92     32.60 o 
 -10  -3   2      164.01      211.86     35.68 o 
  -9  -3   2       67.74       40.07     26.45 o 
  -8  -3   2        7.54      -18.00     20.64 o 
  -7  -3   2      174.29      138.42     21.84 o 
  -6  -3   2      617.14      644.60     23.52 o 
  -5  -3   2     1341.11     1245.46     46.21 o 
  -4  -3   2      768.51      664.88     29.97 o 
  -3  -3   2    20872.72    21297.77    387.52 o 
  -2  -3   2       26.52       34.93      7.72 o 
   0  -3   2    21480.83    19614.19    295.81 o 
   2  -3   2       15.17       19.79     12.22 o 
   3  -3   2     7923.34     8373.70    128.75 o 
   4  -3   2      197.10      230.15     10.09 o 
   5  -3   2      178.08      186.51      9.55 o 
   6  -3   2     1783.62     1808.47     64.93 o 
   7  -3   2      665.45      536.56     46.98 o 
   8  -3   2      750.22      741.17     54.34 o 
   9  -3   2      191.21      230.30     41.38 o 
  10  -3   2        1.22      -11.86     37.54 o 
  11  -3   2        5.15       28.10     46.43 o 
 -11  -2   2       19.26       45.88     30.85 o 
 -10  -2   2      100.26       92.54     30.41 o 
  -9  -2   2       36.49       15.81     22.17 o 
  -8  -2   2     1530.08     1457.20     59.82 o 
  -7  -2   2     1226.79     1140.42     47.64 o 
  -6  -2   2      176.13      191.24     14.24 o 
  -5  -2   2     5393.54     5563.31    109.10 o 
  -4  -2   2     1266.36     1461.40     33.45 o 
  -3  -2   2    11680.84    10960.47    201.94 o 
  -2  -2   2    24010.51    20943.46    386.72 o 
  -1  -2   2    13365.51    14616.93    266.33 o 
   0  -2   2    35447.72    30549.28    548.06 o 
   1  -2   2    78005.33    66535.34   2066.94 o 
   2  -2   2     4206.46     5055.20     78.01 o 
   3  -2   2     7866.71     7579.30    116.12 o 
   4  -2   2       46.22       39.44      5.65 o 
   5  -2   2     1154.74     1141.67     23.66 o 
   6  -2   2       97.47       96.78      9.16 o 
   7  -2   2     1945.52     1861.27     77.83 o 
   8  -2   2       44.37       39.85     27.88 o 
   9  -2   2      197.99      220.20     41.27 o 
  10  -2   2      419.81      500.11     55.43 o 
  11  -2   2       48.65       63.67     45.34 o 
 -11  -1   2        3.56      -19.87     30.52 o 
 -10  -1   2        2.36      -17.01     23.71 o 
  -9  -1   2      361.75      317.24     31.28 o 
  -8  -1   2      368.19      387.93     30.74 o 
  -7  -1   2      270.95      311.05     19.98 o 
  -6  -1   2      354.13      403.32     20.45 o 
  -5  -1   2     3733.51     3904.61     79.89 o 
  -4  -1   2     1497.25     1343.68     31.87 o 
  -3  -1   2       38.78       25.53      4.65 o 
   1  -1   2     8457.17     6590.70    121.03 o 
   2  -1   2     6820.45     5772.02    105.46 o 
   3  -1   2      577.10      479.60     15.53 o 
   4  -1   2     5082.43     5279.93     82.84 o 
   5  -1   2      641.11      512.14     14.60 o 
   6  -1   2      662.87      722.55     18.93 o 
   7  -1   2      262.59      279.93     14.09 o 
   8  -1   2       10.90      -29.97     24.37 o 
   9  -1   2      146.69      130.63     33.59 o 
  10  -1   2       87.62      109.11     39.52 o 
  11  -1   2      181.25      212.95     45.01 o 
 -10   0   2        4.27        6.70     24.26 o 
  -9   0   2       42.47       42.48     22.61 o 
  -8   0   2      230.90      208.61     19.69 o 
  -7   0   2      864.47      854.66     31.18 o 
  -6   0   2      396.47      454.69     31.34 o 
  -5   0   2     2222.86     2100.63     48.39 o 
  -4   0   2      169.69      176.64     11.02 o 
  -3   0   2     1818.93     2327.57     48.48 o 
   3   0   2      658.81      496.55     13.10 o 
   4   0   2     3594.65     3910.80     74.37 o 
   5   0   2     1188.38     1225.58     28.84 o 
   6   0   2     2001.43     2017.24     43.91 o 
   7   0   2      214.32      213.15     12.38 o 
   8   0   2        3.28       -4.40     16.19 o 
   9   0   2       20.59       -8.12     26.02 o 
  10   0   2       95.70       90.12     35.89 o 
  11   0   2       47.41       40.94     36.55 o 
  12   0   2        0.67       -8.67     44.24 o 
 -10   1   2      310.36      322.29     36.99 o 
  -9   1   2       83.94      102.42     21.36 o 
  -8   1   2      762.14      809.74     34.00 o 
  -7   1   2       75.99       91.50     15.97 o 
  -6   1   2      645.73      728.80     26.47 o 
  -5   1   2      498.46      401.76     42.59 o 
  -4   1   2     6579.30     5657.01    111.10 o 
  -3   1   2     2672.35     3005.43     61.78 o 
  -2   1   2     6102.83     7021.26    236.23 o 
   3   1   2     3327.51     3930.31     75.63 o 
   4   1   2       13.02        4.19      5.45 o 
   5   1   2     6749.44     7102.45    133.08 o 
   6   1   2      379.83      356.05     27.66 o 
   7   1   2     2263.73     2095.66     65.20 o 
   8   1   2      211.66      244.40     18.69 o 
   9   1   2        3.71      -26.78     23.27 o 
  10   1   2       11.23       -5.27     30.30 o 
  11   1   2        5.19      -43.91     34.91 o 
  12   1   2        2.46       21.30     42.26 o 
  -9   2   2       36.60       24.34     19.90 o 
  -8   2   2       17.96        1.25     17.08 o 
  -7   2   2      766.19      672.74     28.85 o 
  -6   2   2      109.76       87.77     14.47 o 
  -5   2   2      620.49      629.40     23.49 o 
  -4   2   2    21149.83    21695.58    815.92 o 
  -3   2   2      988.97      792.17     22.92 o 
  -2   2   2    14462.71    12432.94    550.66 o 
   0   2   2    19515.48    18385.01    453.68 o 
   2   2   2    19410.17    20624.11    511.86 o 
   4   2   2     4053.25     3821.77    102.85 o 
   5   2   2    15793.39    14405.17    363.23 o 
   6   2   2      148.21      185.33     23.00 o 
   7   2   2     2240.86     2134.04     49.60 o 
   8   2   2       86.53      106.71     14.65 o 
   9   2   2      756.57      805.43     32.36 o 
  10   2   2      115.34      127.99     32.38 o 
  11   2   2      264.43      235.24     41.16 o 
 -10   3   2        9.31        5.05     42.37 o 
  -9   3   2     1101.64     1104.43     44.54 o 
  -8   3   2      159.86      199.28     65.70 o 
  -7   3   2       41.97       38.52     15.32 o 
  -6   3   2       53.62       48.11     23.60 o 
  -5   3   2      520.86      499.78     23.22 o 
  -4   3   2      727.15      689.34     24.06 o 
  -3   3   2        0.18       19.69      7.64 o 
  -2   3   2     3807.55     3424.38    126.89 o 
  -1   3   2     1284.97      959.19     23.55 o 
   0   3   2    33097.30    34250.23    842.16 o 
   2   3   2     2723.08     2303.31     66.96 o 
   3   3   2      840.26      629.31     27.99 o 
   4   3   2      633.44      555.11     25.80 o 
   5   3   2     1439.31     1539.75     51.59 o 
   6   3   2      151.44      194.86     15.48 o 
   7   3   2      152.52      202.20     23.05 o 
   8   3   2        3.39        0.12     13.23 o 
   9   3   2     1016.90     1032.40     35.42 o 
  10   3   2       21.76      -14.78     16.85 o 
  11   3   2        2.02      -23.93     32.71 o 
 -10   4   2        1.47        1.10     46.32 o 
  -9   4   2       15.25      -36.00     36.00 o 
  -8   4   2      792.53      776.47     36.17 o 
  -7   4   2      128.24      113.91     17.53 o 
  -6   4   2      506.81      517.78     26.79 o 
  -5   4   2      236.93      199.95     18.72 o 
  -4   4   2        4.05       -7.73      9.86 o 
  -3   4   2     2717.51     2855.48     99.84 o 
  -2   4   2      314.14      308.13     14.99 o 
  -1   4   2     1108.77     1345.65     32.12 o 
   0   4   2    12719.90    12514.16    231.24 o 
   1   4   2     3209.12     3485.21     94.95 o 
   3   4   2     5857.05     5911.14    158.73 o 
   4   4   2       46.72       56.42     14.60 o 
   5   4   2       82.48       68.28     16.47 o 
   6   4   2      849.09      753.68     37.32 o 
   7   4   2        6.01       11.75     18.11 o 
   8   4   2       53.25       72.56     22.72 o 
   9   4   2        5.75       -6.40     15.74 o 
  10   4   2        0.22       13.85     18.48 o 
 -10   5   2        0.92       10.10     47.53 o 
  -9   5   2       20.21       60.59     43.03 o 
  -8   5   2     1186.09     1214.38     68.66 o 
  -7   5   2       27.51       17.88     28.05 o 
  -6   5   2      618.28      704.49     31.82 o 
  -5   5   2      175.95      159.20     17.56 o 
  -4   5   2      569.47      556.50     24.18 o 
  -3   5   2      395.63      356.46     22.67 o 
  -2   5   2     4738.47     4793.00    108.62 o 
  -1   5   2     3840.00     3989.97     81.41 o 
   0   5   2      936.48     1131.89     29.68 o 
   1   5   2     8479.02     7276.68    189.79 o 
   2   5   2     1826.38     1845.90     59.93 o 
   3   5   2     5091.14     5755.81    158.07 o 
   4   5   2     2270.28     2469.83     78.38 o 
   5   5   2     2815.52     2911.77     90.78 o 
   6   5   2     1710.47     1626.25     60.92 o 
   7   5   2     2035.61     1976.75     70.47 o 
   8   5   2      137.04      166.08     25.69 o 
   9   5   2      158.56      200.55     31.72 o 
  10   5   2      155.41      196.38     23.73 o 
  11   5   2        0.24       10.54     27.77 o 
 -10   6   2        0.04      -54.12     45.01 o 
  -9   6   2      221.09      245.89     52.69 o 
  -8   6   2       18.66       35.57     42.26 o 
  -7   6   2       53.02       46.80     20.10 o 
  -6   6   2       34.23       21.64     15.39 o 
  -5   6   2     1178.78     1153.71     37.67 o 
  -4   6   2     6429.63     6312.51    228.93 o 
  -3   6   2     2227.31     2382.61     68.33 o 
  -2   6   2     1604.33     1570.19     40.98 o 
  -1   6   2      445.58      439.36     30.19 o 
   0   6   2    12969.55    13215.36    290.01 o 
   1   6   2       90.27       93.85     15.70 o 
   2   6   2     4260.07     4233.74    120.64 o 
   3   6   2     5854.84     6149.34    170.36 o 
   4   6   2     2131.01     2133.39     74.31 o 
   5   6   2     2138.07     1773.67     65.31 o 
   6   6   2      879.47      827.67     43.69 o 
   7   6   2      185.98      170.58     26.02 o 
   8   6   2      777.86      785.63     48.85 o 
   9   6   2      347.91      443.14     40.94 o 
  10   6   2       39.41       18.44     31.72 o 
  11   6   2       52.43       37.29     24.67 o 
  12   6   2       63.73       93.30     37.32 o 
  -9   7   2      128.62      154.89     50.60 o 
  -8   7   2       36.62       29.97     42.26 o 
  -7   7   2       60.83       95.51     22.59 o 
  -6   7   2      255.48      249.20     24.19 o 
  -5   7   2     1643.27     1713.45     50.17 o 
  -4   7   2     2552.87     2552.63     63.18 o 
  -3   7   2      366.87      426.91     24.29 o 
  -2   7   2      129.36      163.92     21.57 o 
  -1   7   2     4911.17     5080.15    105.53 o 
   0   7   2     3680.37     3672.21     79.88 o 
   1   7   2     2555.64     2552.38     81.23 o 
   2   7   2      367.27      370.69     29.97 o 
   3   7   2     5019.11     5356.25    152.69 o 
   4   7   2     3570.96     3678.08    113.61 o 
   5   7   2     1206.90     1240.19     55.21 o 
   6   7   2       21.94      -27.66     22.06 o 
   7   7   2      724.07      742.16     48.52 o 
   8   7   2      852.54      896.71     54.23 o 
   9   7   2      251.59      295.61     36.22 o 
  10   7   2      727.26      751.93     57.85 o 
  11   7   2      119.56      145.78     42.48 o 
  12   7   2       55.43       49.62     41.71 o 
  -9   8   2        1.93      -59.17     46.10 o 
  -8   8   2      452.54      412.63     57.85 o 
  -7   8   2       11.64      -41.60     36.77 o 
  -6   8   2      241.89      218.65     24.83 o 
  -5   8   2       20.01        5.68     17.50 o 
  -4   8   2      398.66      407.23     25.70 o 
  -3   8   2     1016.85     1126.75     39.68 o 
  -2   8   2      135.90      144.68     22.23 o 
  -1   8   2       88.66       83.45     15.15 o 
   0   8   2      196.51      217.20     71.19 o 
   1   8   2        9.89       22.61     17.78 o 
   2   8   2     4913.56     5152.84    148.19 o 
   3   8   2      262.18      289.14     30.30 o 
   4   8   2       41.14       53.57     22.61 o 
   5   8   2       13.01       78.27     26.34 o 
   6   8   2      132.17      116.91     29.64 o 
   8   8   2      314.41      315.59     36.88 o 
   9   8   2      238.22      274.43     37.21 o 
  10   8   2        1.63      -23.05     33.59 o 
  11   8   2      149.52      182.44     41.71 o 
  -8   9   2       61.60        2.41     43.03 o 
  -7   9   2       17.12        8.45     40.40 o 
  -6   9   2       12.27       11.25     21.18 o 
  -5   9   2       31.70       37.48     20.68 o 
  -4   9   2       71.68      153.00     34.41 o 
  -3   9   2      927.23      891.35     36.58 o 
  -2   9   2      261.16      264.05     23.16 o 
  -1   9   2       64.96       67.50     16.96 o 
   0   9   2     5913.75     5868.49    313.07 o 
   1   9   2     2177.80     2159.07     76.95 o 
   2   9   2     2056.23     2162.92     78.05 o 
   3   9   2       19.07       21.41     21.52 o 
   4   9   2       88.00       70.91     27.55 o 
   5   9   2       85.04       81.45     29.20 o 
   6   9   2      713.57      664.77     50.71 o 
   7   9   2      183.47      149.29     34.80 o 
   8   9   2       49.87       64.98     30.85 o 
   9   9   2      428.21      493.42     48.96 o 
  10   9   2       39.75       29.75     36.66 o 
  11   9   2        3.12       -4.94     36.22 o 
  -7  10   2       18.72       13.83     41.93 o 
  -6  10   2      160.61      136.44     44.46 o 
  -5  10   2     2476.06     2389.14     69.04 o 
  -4  10   2     1982.19     2092.08     62.86 o 
  -3  10   2      147.37      107.67     22.74 o 
  -2  10   2      344.47      301.21     25.56 o 
  -1  10   2      120.92      137.88     21.97 o 
   0  10   2     4575.17     4416.23    191.49 o 
   1  10   2        3.36        5.71     22.72 o 
   2  10   2      264.99      294.18     35.02 o 
   3  10   2      210.02      177.72     29.97 o 
   4  10   2     3581.51     3402.99    113.17 o 
   5  10   2       42.35       58.29     28.65 o 
   6  10   2     2563.41     2607.71    100.00 o 
   7  10   2      415.60      389.47     41.93 o 
   8  10   2       98.08      103.18     36.66 o 
   9  10   2      113.18      185.29     39.30 o 
  10  10   2       17.34      -23.49     34.25 o 
  11  10   2        9.57       32.16     38.31 o 
  -7  11   2      220.53      277.17     57.19 o 
  -6  11   2        3.45      -36.00     38.64 o 
  -5  11   2      224.39      228.54     47.20 o 
  -4  11   2        1.26       26.67     24.24 o 
  -3  11   2       64.73       81.60     23.60 o 
  -2  11   2      245.02      250.62     29.80 o 
  -1  11   2      487.97      524.17     48.68 o 
   0  11   2      707.55      844.68     55.10 o 
   1  11   2      295.10      310.65     39.08 o 
   2  11   2      336.78      310.21     38.42 o 
   3  11   2        2.06      -11.96     26.34 o 
   4  11   2     4004.01     4016.39    131.29 o 
   5  11   2      202.34      217.02     38.64 o 
   6  11   2      376.44      350.83     42.70 o 
   7  11   2       50.51       38.97     33.26 o 
   8  11   2      120.13      131.29     38.31 o 
   9  11   2        0.82       -2.63     38.42 o 
  10  11   2      275.96      287.05     47.64 o 
  -6  12   2      192.06      188.37     52.47 o 
  -5  12   2      169.02      208.12     47.86 o 
  -4  12   2      545.28      625.16     40.82 o 
  -3  12   2       27.88        8.49     24.17 o 
  -2  12   2     1376.96     1434.57    117.78 o 
  -1  12   2       77.44       84.58     26.67 o 
   0  12   2       31.31        4.83     30.41 o 
   1  12   2      200.18      217.89     37.32 o 
   2  12   2       46.52        0.33     30.08 o 
   3  12   2      350.33      322.18     39.52 o 
   4  12   2      396.37      444.24     43.91 o 
   5  12   2        8.40       16.90     33.26 o 
   6  12   2       76.74       48.41     34.58 o 
   7  12   2       10.68       24.04     35.35 o 
   8  12   2       52.12       48.74     37.10 o 
   9  12   2       47.47       47.09     42.48 o 
  10  12   2      161.13      182.77     46.43 o 
  -5  13   2      170.23      193.20     51.92 o 
  -4  13   2      126.06      163.89     48.30 o 
  -3  13   2       53.76       35.97     35.57 o 
  -2  13   2       12.94       20.80     27.24 o 
  -1  13   2        2.58      -36.78     24.52 o 
   0  13   2      564.95      583.54     54.45 o 
   1  13   2      499.50      362.68     47.31 o 
   2  13   2      316.35      332.49     42.15 o 
   3  13   2      180.11      144.57     39.63 o 
   4  13   2      645.77      653.90     53.24 o 
   5  13   2       24.79       22.94     34.91 o 
   6  13   2      337.07      398.58     47.42 o 
   7  13   2      246.74      252.14     46.10 o 
   8  13   2      112.73      150.82     42.92 o 
   9  13   2      136.81      165.20     49.84 o 
  -4  14   2        5.53       28.21     43.58 o 
  -3  14   2        0.52      -30.64     29.65 o 
  -2  14   2       24.67       -6.37     27.80 o 
  -1  14   2      198.08      133.37     45.88 o 
   0  14   2      585.33      782.33     61.91 o 
   1  14   2      105.34       70.91     38.20 o 
   2  14   2       58.15       80.57     40.83 o 
   3  14   2      124.71       49.18     40.29 o 
   4  14   2      279.07      422.51     50.82 o 
   5  14   2       24.53       31.28     39.63 o 
   6  14   2      377.51      276.62     49.40 o 
   7  14   2      694.22      584.53     56.75 o 
   8  14   2       19.94       30.41     42.26 o 
  -2  15   2        0.68      -38.31     43.36 o 
  -1  15   2      171.55      164.44     46.43 o 
   0  15   2      102.07       66.41     44.46 o 
   1  15   2       32.66       -1.76     36.66 o 
   2  15   2      228.39      199.45     47.75 o 
   3  15   2        8.62      -12.07     36.44 o 
   4  15   2      119.98      183.98     47.09 o 
   5  15   2       40.23       49.73     40.07 o 
   6  15   2       10.34       20.42     40.40 o 
   0  16   2        3.75      -58.29     38.86 o 
   1  16   2        5.38      -35.79     43.47 o 
   2  16   2       77.17       63.78     41.27 o 
   3  16   2       40.64      -10.98     43.47 o 
   4  16   2      112.30       80.13     46.32 o 
  -4 -15   3        0.67       25.91     43.69 o 
  -3 -15   3        6.69       14.82     35.89 o 
  -6 -14   3       50.26       24.26     47.42 o 
  -5 -14   3       60.86      135.90     47.31 o 
  -4 -14   3      177.77      173.77     42.37 o 
  -3 -14   3      371.49      360.16     48.52 o 
  -2 -14   3       88.58       30.63     36.44 o 
   3 -14   3       14.14       16.36     36.11 o 
  -7 -13   3       31.45      107.58     47.64 o 
  -6 -13   3      162.86      199.34     50.06 o 
  -5 -13   3      287.39      342.15     51.92 o 
  -4 -13   3       35.21       77.61     41.38 o 
  -3 -13   3      244.05      259.39     42.04 o 
  -2 -13   3       26.66        2.63     33.04 o 
  -1 -13   3       75.02       57.74     34.25 o 
   2 -13   3      109.63      144.90     38.86 o 
   3 -13   3        5.05      -12.73     36.77 o 
   4 -13   3       90.43       85.73     43.58 o 
  -8 -12   3        4.24       36.22     40.07 o 
  -7 -12   3       42.25       43.58     42.81 o 
  -6 -12   3      190.99      203.84     44.24 o 
  -5 -12   3      106.07      150.17     39.96 o 
  -4 -12   3        3.91      -19.43     34.36 o 
  -3 -12   3      424.04      401.65     42.15 o 
  -2 -12   3        0.34      -42.81     28.54 o 
  -1 -12   3      157.16      117.88     23.84 o 
   0 -12   3       32.35       22.34     21.52 o 
   1 -12   3      164.86      135.57     31.17 o 
   2 -12   3        0.04       -4.61     28.87 o 
   3 -12   3        7.13      -21.95     31.61 o 
   4 -12   3       67.70       34.14     36.99 o 
   5 -12   3        2.81      -23.05     38.86 o 
  -8 -11   3      108.86      113.50     43.69 o 
  -7 -11   3      292.51      249.84     42.81 o 
  -6 -11   3       10.62      -13.94     32.38 o 
  -5 -11   3       49.81        0.99     32.93 o 
  -4 -11   3       36.86       45.01     34.14 o 
  -3 -11   3        0.30      -29.09     29.20 o 
  -2 -11   3       77.12       30.83     22.52 o 
  -1 -11   3      132.25      158.76     49.62 o 
   0 -11   3      141.80      115.82     17.71 o 
   1 -11   3      123.54      115.43     22.19 o 
   2 -11   3      146.10      176.84     37.10 o 
   3 -11   3        3.74       -3.40     33.04 o 
   4 -11   3        9.90       10.32     34.25 o 
   5 -11   3      105.75      132.16     42.70 o 
   6 -11   3       53.07       83.10     48.19 o 
  -9 -10   3      306.18      367.95     46.54 o 
  -8 -10   3       23.41       22.17     34.03 o 
  -7 -10   3      155.75      220.31     40.07 o 
  -6 -10   3      778.04      667.51     53.13 o 
  -5 -10   3       83.43       78.71     34.69 o 
  -4 -10   3      183.78      133.48     32.27 o 
  -3 -10   3      623.64      584.42     45.23 o 
  -2 -10   3      322.75      278.03     25.93 o 
  -1 -10   3      240.12      239.69     23.03 o 
   0 -10   3     1032.41     1154.92     33.48 o 
   1 -10   3       98.67      143.19     17.73 o 
   2 -10   3     2303.28     2501.89     98.68 o 
   3 -10   3      185.78      191.55     38.75 o 
   4 -10   3       11.90       35.57     33.92 o 
   5 -10   3        9.30       37.32     40.07 o 
   6 -10   3      115.55       54.23     42.26 o 
   7 -10   3       84.48       32.93     44.13 o 
 -10  -9   3        0.17       14.16     39.08 o 
  -9  -9   3        7.06       17.78     32.82 o 
  -8  -9   3       59.31       86.94     32.71 o 
  -7  -9   3       19.93      -10.54     27.44 o 
  -6  -9   3        9.79       44.35     31.17 o 
  -5  -9   3     1392.46     1462.91     67.84 o 
  -4  -9   3      422.08      413.29     38.20 o 
  -3  -9   3     1251.07     1370.52     47.15 o 
  -2  -9   3      565.32      630.57     60.87 o 
  -1  -9   3       63.78       59.59     25.43 o 
   0  -9   3      597.11      653.97     25.48 o 
   1  -9   3      558.73      545.46     24.57 o 
   2  -9   3      577.46      775.83     83.32 o 
   3  -9   3      112.20      129.09     33.04 o 
   4  -9   3      376.81      368.17     44.35 o 
   5  -9   3      267.92      289.57     45.66 o 
   6  -9   3       53.75      114.16     42.81 o 
   7  -9   3       21.06      -16.79     43.91 o 
   8  -9   3        0.65      -44.24     43.80 o 
 -10  -8   3       15.55       32.71     36.33 o 
  -9  -8   3        2.22       15.81     32.05 o 
  -8  -8   3       90.62       95.61     30.08 o 
  -7  -8   3       82.00       44.90     27.33 o 
  -6  -8   3      212.79      202.75     33.37 o 
  -5  -8   3      705.41      828.33     50.82 o 
  -4  -8   3      921.94     1035.79     54.89 o 
  -3  -8   3      779.48      710.27     34.76 o 
  -2  -8   3      120.97      137.16     19.84 o 
  -1  -8   3       19.34       35.33     12.13 o 
   0  -8   3        3.29       -5.81     11.42 o 
   1  -8   3      366.48      379.04     19.41 o 
   2  -8   3      619.46      621.54     25.06 o 
   3  -8   3     1867.79     1844.80     80.46 o 
   4  -8   3       20.62      -22.17     27.77 o 
   5  -8   3      598.52      668.06     59.82 o 
   6  -8   3      546.57      653.46     60.26 o 
   7  -8   3       15.61       16.47     41.05 o 
   8  -8   3      117.27       46.54     47.42 o 
   9  -8   3        1.54      -63.56     42.37 o 
 -10  -7   3       14.66       11.20     34.58 o 
  -9  -7   3       91.92      165.42     33.26 o 
  -8  -7   3       39.63       56.75     27.22 o 
  -7  -7   3        7.93        2.63     24.92 o 
  -6  -7   3      859.97      816.25     46.43 o 
  -5  -7   3     1065.03      957.97     50.06 o 
  -4  -7   3      678.12      724.82     32.22 o 
  -3  -7   3      247.55      281.87     21.01 o 
  -2  -7   3      746.27      638.47     28.32 o 
  -1  -7   3      770.97      844.21     25.21 o 
   0  -7   3     1495.13     1547.28     35.47 o 
   2  -7   3       24.52       34.22     11.63 o 
   3  -7   3       59.69       71.45     12.10 o 
   4  -7   3      380.35      349.07     40.18 o 
   5  -7   3      317.03      354.01     43.91 o 
   6  -7   3       44.32       43.47     34.36 o 
   7  -7   3      132.19      134.80     43.91 o 
   8  -7   3       54.32        9.99     39.08 o 
   9  -7   3       49.84       75.19     49.51 o 
 -11  -6   3       10.11       -7.79     35.89 o 
 -10  -6   3       11.10      -31.43     20.95 o 
  -9  -6   3      640.55      636.70     34.28 o 
  -8  -6   3      593.05      634.91     49.29 o 
  -7  -6   3       30.68       45.90     16.37 o 
  -6  -6   3     1540.35     1501.37     65.70 o 
  -5  -6   3      468.13      393.75     31.61 o 
  -4  -6   3      990.13      871.81     33.13 o 
  -3  -6   3      824.75      692.91     28.21 o 
  -2  -6   3      307.59      284.94     19.13 o 
  -1  -6   3     1286.76     1176.13     28.42 o 
   0  -6   3     1254.48     1476.72     33.16 o 
   1  -6   3     5330.05     5802.36     96.44 o 
   2  -6   3     1178.91     1112.46     41.49 o 
   3  -6   3        4.76        8.34     13.07 o 
   4  -6   3      186.91      188.45     18.44 o 
   5  -6   3      269.98      361.91     40.07 o 
   6  -6   3     2960.85     2764.13    109.66 o 
   7  -6   3       68.67      113.28     37.87 o 
   8  -6   3       15.02      -10.10     39.96 o 
   9  -6   3        7.43      -30.96     41.16 o 
  10  -6   3       19.16      -27.99     45.34 o 
 -11  -5   3       22.06       29.86     36.88 o 
 -10  -5   3      220.04      203.29     36.55 o 
  -9  -5   3       42.22       15.26     27.00 o 
  -8  -5   3      663.39      651.60     44.79 o 
  -7  -5   3       24.70       40.18     23.93 o 
  -6  -5   3        0.21       -4.06     18.44 o 
  -5  -5   3      975.38      883.43     42.59 o 
  -4  -5   3     5247.95     5188.62    121.13 o 
  -3  -5   3      423.55      483.34     29.97 o 
  -2  -5   3      178.84      215.25     15.50 o 
  -1  -5   3    13602.75    14995.52    275.83 o 
   1  -5   3    20113.63    20370.19    309.56 o 
   2  -5   3      591.35      619.90     18.63 o 
   3  -5   3      509.57      491.61     16.27 o 
   4  -5   3      149.04      185.20     12.53 o 
   5  -5   3     2940.46     2916.82    105.38 o 
   6  -5   3      222.23      170.91     35.24 o 
   7  -5   3       24.64       15.70     31.07 o 
   8  -5   3      226.45      162.02     40.40 o 
   9  -5   3       28.74       24.04     39.85 o 
  10  -5   3      104.48      131.83     52.14 o 
 -11  -4   3       15.45       67.62     37.10 o 
 -10  -4   3        2.35      -42.48     29.53 o 
  -9  -4   3        3.61       -3.95     24.37 o 
  -8  -4   3       19.02       32.60     23.38 o 
  -7  -4   3      146.56      172.34     25.03 o 
  -6  -4   3     2547.92     2560.94     83.10 o 
  -5  -4   3       81.95       75.85     17.78 o 
  -4  -4   3     2268.87     2581.83     59.50 o 
  -3  -4   3      470.85      400.09     20.61 o 
  -2  -4   3      245.77      194.38     10.38 o 
  -1  -4   3       67.89       47.07      7.47 o 
   0  -4   3        3.61       11.76      6.63 o 
   1  -4   3      452.56      429.33     22.82 o 
   2  -4   3      258.79      257.86     11.81 o 
   3  -4   3     5493.94     5173.65     82.62 o 
   4  -4   3       46.25       48.61      7.06 o 
   5  -4   3     1341.12     1431.36     38.55 o 
   6  -4   3       36.19       26.89     24.04 o 
   7  -4   3       25.76        8.78     27.00 o 
   8  -4   3        3.03      -11.64     29.75 o 
   9  -4   3      353.82      328.43     48.19 o 
  10  -4   3      130.93      149.07     46.43 o 
  11  -4   3        0.41      -30.19     44.90 o 
 -11  -3   3        1.08       42.26     33.81 o 
 -10  -3   3       60.40       73.88     32.49 o 
  -9  -3   3       76.88       48.74     25.14 o 
  -8  -3   3       16.94        3.07     20.75 o 
  -7  -3   3       44.00       15.70     18.44 o 
  -6  -3   3      110.98      164.98     22.72 o 
  -5  -3   3      325.65      281.78     22.39 o 
  -3  -3   3       68.90      116.07     43.47 o 
  -2  -3   3        9.78       -1.08      7.26 o 
  -1  -3   3     5479.59     4910.14    128.87 o 
   0  -3   3      408.37      491.65     13.38 o 
   1  -3   3     1732.23     1959.21     39.39 o 
   2  -3   3      193.94      183.31     17.23 o 
   3  -3   3     4769.99     4865.65     76.91 o 
   4  -3   3        2.19        1.94      5.26 o 
   5  -3   3     1191.70     1124.83     23.85 o 
   6  -3   3      546.79      542.76     56.53 o 
   7  -3   3      205.02      216.80     32.60 o 
   8  -3   3       80.91       97.26     31.61 o 
   9  -3   3       32.79       27.00     33.26 o 
  10  -3   3        7.52       42.04     38.31 o 
  11  -3   3      120.59      108.78     46.76 o 
 -11  -2   3        5.98      -16.25     31.50 o 
 -10  -2   3        2.36       20.97     26.02 o 
  -9  -2   3        4.08        7.03     22.94 o 
  -8  -2   3      525.74      506.37     36.55 o 
  -7  -2   3      184.24      143.58     21.95 o 
  -6  -2   3     1019.30     1088.26     44.79 o 
  -5  -2   3     3522.71     3452.50     99.67 o 
  -4  -2   3     2956.35     3310.82     55.94 o 
  -3  -2   3     2500.89     2243.39     49.67 o 
  -2  -2   3     7424.74     7428.60    210.43 o 
  -1  -2   3     6401.92     5458.73    104.50 o 
   0  -2   3     5602.74     4944.90     93.46 o 
   1  -2   3    27558.90    28300.43    520.04 o 
   2  -2   3     2037.69     2319.45     37.81 o 
   3  -2   3     1725.36     2012.57     33.85 o 
   4  -2   3     5310.78     5142.38     81.11 o 
   5  -2   3      579.48      638.84     16.33 o 
   6  -2   3     2435.53     2469.67     56.90 o 
   7  -2   3      352.76      321.92     20.35 o 
   8  -2   3        9.51      -25.03     26.89 o 
   9  -2   3        1.17       24.81     30.30 o 
  10  -2   3      228.91      201.54     40.83 o 
  11  -2   3        9.48        0.77     42.15 o 
 -11  -1   3        0.13       46.98     33.81 o 
 -10  -1   3      521.04      509.44     41.16 o 
  -9  -1   3       40.23       35.79     23.71 o 
  -8  -1   3       95.19      138.53     24.04 o 
  -7  -1   3      553.36      530.96     34.80 o 
  -6  -1   3     1832.13     1943.14     47.86 o 
  -5  -1   3     1082.03      975.82     28.24 o 
  -4  -1   3     2601.16     2285.62     49.60 o 
  -2  -1   3     1657.78     1936.12    153.02 o 
  -1  -1   3   120815.84   101519.68   9650.30 o 
   0  -1   3    60591.34    57347.50   1026.88 o 
   1  -1   3     5774.76     4906.46     90.42 o 
   2  -1   3     3487.10     2968.30     83.32 o 
   4  -1   3     1920.25     2135.98     56.86 o 
   5  -1   3     4933.14     5430.39    102.23 o 
   6  -1   3       93.38      126.26      9.62 o 
   7  -1   3      359.42      368.30     20.25 o 
   8  -1   3     1383.25     1325.37     63.67 o 
   9  -1   3      788.52      801.65     57.08 o 
  10  -1   3       14.98       10.32     31.39 o 
  11  -1   3       12.97        8.78     37.98 o 
 -11   0   3       94.52      112.08     35.79 o 
 -10   0   3      108.40       95.61     31.50 o 
  -9   0   3       68.28       55.87     26.13 o 
  -8   0   3       43.23       61.91     22.72 o 
  -7   0   3      929.79      838.06     30.76 o 
  -6   0   3      369.00      301.43     18.38 o 
  -5   0   3      588.36      434.29     20.33 o 
  -4   0   3      820.27      832.76     24.82 o 
  -3   0   3     5959.83     6611.00    163.76 o 
  -1   0   3    17628.12    15419.95    279.12 o 
   1   0   3     3443.71     4450.57     81.75 o 
   2   0   3     3310.66     2930.54     82.11 o 
   3   0   3     3612.50     4192.93     78.39 o 
   4   0   3     7142.88     7386.00    136.09 o 
   5   0   3      338.82      283.06     13.22 o 
   6   0   3       55.57       29.93      8.84 o 
   7   0   3     1329.21     1304.63     40.29 o 
   8   0   3      304.82      327.34     20.53 o 
   9   0   3      319.99      335.68     40.40 o 
  10   0   3      193.48      147.64     36.44 o 
  11   0   3        7.33       28.76     38.86 o 
  12   0   3       41.39       46.98     42.15 o 
 -11   1   3        8.50       50.06     33.70 o 
 -10   1   3      136.73       96.49     30.85 o 
  -9   1   3      261.66      292.65     31.61 o 
  -8   1   3        6.87       -3.16     16.32 o 
  -7   1   3      266.06      285.18     21.21 o 
  -6   1   3      115.97      101.55     25.08 o 
  -5   1   3      542.22      474.88     21.46 o 
  -4   1   3     3494.16     3171.45     67.00 o 
  -3   1   3     5287.49     5626.96    132.71 o 
  -2   1   3     1356.36     1568.49     78.98 o 
   1   1   3     4148.54     3833.01     71.18 o 
   2   1   3     8906.99    10310.44    186.92 o 
   3   1   3     3245.76     2865.64     55.68 o 
   4   1   3     4974.92     4581.72     87.09 o 
   5   1   3     4290.85     4633.62     89.43 o 
   6   1   3      108.24       85.35     21.79 o 
   7   1   3       11.38       -5.66     10.14 o 
   8   1   3       25.42       58.18     18.88 o 
   9   1   3      196.71      228.14     29.91 o 
  10   1   3        0.74      -24.92     29.86 o 
  11   1   3       44.40       22.83     34.36 o 
  12   1   3       53.15       45.88     40.51 o 
 -10   2   3      102.95       91.55     31.61 o 
  -9   2   3       11.07       13.61     23.05 o 
  -8   2   3      784.00      829.20     35.76 o 
  -7   2   3       20.22       -5.70     13.99 o 
  -6   2   3      602.21      513.57     24.56 o 
  -5   2   3     1207.23     1194.80     34.60 o 
  -4   2   3     8332.39     8571.63    268.88 o 
  -3   2   3     3919.63     3584.35     73.36 o 
  -2   2   3     3880.00     3654.81    108.89 o 
   0   2   3      564.28      428.83     31.61 o 
   1   2   3     4721.48     5807.16    109.55 o 
   3   2   3    13359.78    13993.57    254.72 o 
   4   2   3     1803.17     1572.44     35.30 o 
   5   2   3     9999.90     9395.69    174.86 o 
   6   2   3      330.77      348.02     33.75 o 
   7   2   3     1165.99     1165.46     38.97 o 
   8   2   3      442.00      380.92     21.73 o 
   9   2   3      212.80      265.42     28.87 o 
  10   2   3      118.32      119.87     31.83 o 
  11   2   3        4.16       -1.65     35.13 o 
  12   2   3        7.58      -20.20     36.77 o 
 -10   3   3        4.85       -0.11     28.65 o 
  -9   3   3      168.74      153.58     25.26 o 
  -8   3   3       52.41       54.70     18.40 o 
  -7   3   3       65.34       73.24     16.57 o 
  -6   3   3     3234.44     3169.96     73.12 o 
  -5   3   3      145.33      149.60     15.81 o 
  -4   3   3     1669.50     1553.13     39.85 o 
  -3   3   3      162.04      161.28     11.86 o 
  -2   3   3     8201.26     7848.03    213.89 o 
  -1   3   3     5064.23     5696.19    108.37 o 
   0   3   3    38355.84    40066.27    716.27 o 
   1   3   3      980.86      764.34     18.16 o 
   2   3   3    11585.07    11131.77    214.77 o 
   3   3   3    11029.21    10060.22    185.94 o 
   4   3   3      461.63      545.98     29.47 o 
   5   3   3     1545.90     1506.43     36.79 o 
   6   3   3      348.81      408.67     18.84 o 
   7   3   3     4248.35     4447.59     91.32 o 
   8   3   3     1339.93     1288.34     37.72 o 
   9   3   3       25.20       29.64     21.08 o 
  10   3   3      192.87      174.21     27.00 o 
  11   3   3      119.83      148.63     40.29 o 
  12   3   3       58.15        2.63     37.54 o 
  -9   4   3       33.32       23.76     22.28 o 
  -8   4   3      102.69       72.88     31.39 o 
  -7   4   3     1124.75     1023.82     38.34 o 
  -6   4   3       37.68       35.16     14.20 o 
  -5   4   3       32.14        8.44     12.53 o 
  -4   4   3        2.92        2.40      9.91 o 
  -3   4   3      443.34      517.59     20.46 o 
  -2   4   3     7827.71     8159.29    156.05 o 
  -1   4   3      106.58       78.08      8.04 o 
   0   4   3     6070.48     5723.13    106.10 o 
   1   4   3       79.62       97.48     10.54 o 
   2   4   3      457.48      459.39     23.38 o 
   3   4   3      922.09     1006.38     38.64 o 
   4   4   3     1042.58     1081.68     43.03 o 
   5   4   3     1863.20     2262.92     72.23 o 
   6   4   3      389.58      371.57     28.98 o 
   7   4   3     5614.73     5391.46    109.09 o 
   8   4   3     1585.99     1435.99     40.93 o 
   9   4   3     1631.97     1732.42     64.82 o 
  10   4   3      525.50      485.62     39.85 o 
  11   4   3       49.51       60.15     27.22 o 
 -10   5   3       55.90       12.07     47.64 o 
  -9   5   3      121.10      133.66     26.02 o 
  -8   5   3      241.53      296.56     28.98 o 
  -7   5   3        7.92        8.19     17.86 o 
  -6   5   3       47.61       41.37     16.81 o 
  -5   5   3      233.93      277.92     19.68 o 
  -4   5   3     1531.25     1434.12     40.81 o 
  -3   5   3     1966.34     2107.45     50.45 o 
  -2   5   3      139.75      185.83     13.41 o 
  -1   5   3    12474.10    12967.29    242.26 o 
   0   5   3      260.98      325.69     20.86 o 
   1   5   3    13015.92    13351.49    336.78 o 
   2   5   3     2085.08     1956.22     61.47 o 
   3   5   3        0.74        9.33     12.95 o 
   4   5   3    18538.94    20040.35    507.47 o 
   5   5   3     1251.89     1549.63     58.84 o 
   6   5   3       58.93       80.57     20.64 o 
   7   5   3      290.31      291.99     29.09 o 
   8   5   3     1337.09     1285.96     56.42 o 
   9   5   3      118.25      104.95     18.37 o 
  10   5   3        5.16       10.54     24.70 o 
  11   5   3       31.57       36.11     28.32 o 
  -9   6   3      101.41      169.81     50.93 o 
  -8   6   3      191.31      228.82     26.56 o 
  -7   6   3       93.52       61.16     20.57 o 
  -6   6   3       84.60       65.56     17.19 o 
  -5   6   3      850.03      802.46     32.39 o 
  -4   6   3     7614.08     7325.23    147.65 o 
  -3   6   3       10.49        8.46     11.80 o 
  -2   6   3      295.19      379.22     59.82 o 
  -1   6   3     3043.01     2761.74     61.32 o 
   1   6   3      481.53      431.51     25.58 o 
   2   6   3     1679.25     1756.00     58.95 o 
   3   6   3     9023.29     8824.33    233.48 o 
   4   6   3      197.61      155.54     23.38 o 
   5   6   3     5907.65     6012.57    169.49 o 
   6   6   3     3543.53     3552.50    111.42 o 
   7   6   3       40.84       14.05     23.38 o 
   8   6   3       30.74       55.54     25.69 o 
   9   6   3       56.17       53.90     28.43 o 
  10   6   3       91.01       98.70     22.74 o 
  11   6   3       28.19      -18.99     28.65 o 
  12   6   3        1.31        0.11     32.05 o 
  -9   7   3        0.84       27.66     44.13 o 
  -8   7   3       12.68       14.47     39.13 o 
  -7   7   3      107.89      119.09     24.13 o 
  -6   7   3     1385.57     1390.85     46.95 o 
  -5   7   3       76.36       70.32     18.42 o 
  -4   7   3       80.07      119.05     17.43 o 
  -3   7   3      171.92      164.32     17.17 o 
  -2   7   3     1128.13     1045.06     34.55 o 
  -1   7   3      906.02     1033.82     51.76 o 
   0   7   3     7291.85     7066.25    188.37 o 
   1   7   3     2203.35     1893.65     63.34 o 
   2   7   3     1458.36     1416.81     54.01 o 
   3   7   3    14865.15    14570.60    376.07 o 
   4   7   3     3629.88     3572.59    110.76 o 
   5   7   3     3051.62     3012.87     99.01 o 
   6   7   3      144.72      133.48     26.02 o 
   7   7   3       30.68        1.43     22.50 o 
   8   7   3      152.85      142.59     31.39 o 
   9   7   3      383.58      344.79     38.31 o 
  10   7   3      407.85      422.18     46.98 o 
  11   7   3      216.21      203.40     40.40 o 
  12   7   3       93.00      153.79     37.98 o 
  -8   8   3       42.23       21.73     43.25 o 
  -7   8   3      741.88      654.16     38.48 o 
  -6   8   3        9.98        4.09     26.13 o 
  -5   8   3        5.21       11.16     17.69 o 
  -4   8   3      274.12      260.12     22.19 o 
  -3   8   3     4221.52     4368.73     96.57 o 
  -2   8   3     3588.81     3818.83     85.68 o 
  -1   8   3     1252.61     1278.09    107.19 o 
   0   8   3     1717.83     1789.48     64.76 o 
   1   8   3      292.83      314.49     26.24 o 
   2   8   3     1340.30     1464.01     57.85 o 
   3   8   3      707.72      747.10     42.26 o 
   4   8   3      641.68      601.87     40.94 o 
   5   8   3      236.91      175.19     28.65 o 
   6   8   3     1879.97     1778.17     73.00 o 
   7   8   3     1314.70     1465.11     67.18 o 
   8   8   3     1388.41     1313.95     64.65 o 
   9   8   3      221.18      224.04     38.97 o 
  10   8   3      274.45      358.29     46.32 o 
  11   8   3       34.75       14.82     38.42 o 
  12   8   3        8.30       12.62     44.35 o 
  -8   9   3      232.94      232.27     51.48 o 
  -7   9   3      137.17      178.38     50.49 o 
  -6   9   3      134.16      173.96     26.91 o 
  -5   9   3        2.79       15.95     24.86 o 
  -4   9   3      586.94      609.41     34.05 o 
  -3   9   3     2232.35     2461.47     65.18 o 
  -2   9   3      196.06      188.70     23.49 o 
  -1   9   3       11.13       40.14     17.65 o 
   0   9   3     2751.97     2782.57     92.21 o 
   1   9   3      950.83      921.63     47.31 o 
   2   9   3      902.23      999.02     49.62 o 
   3   9   3       35.88       37.87     23.93 o 
   4   9   3      144.95      216.69     31.83 o 
   5   9   3      498.19      448.41     38.75 o 
   6   9   3      125.37       95.28     31.72 o 
   7   9   3     1482.46     1412.96     68.17 o 
   8   9   3       13.63      -25.91     30.30 o 
   9   9   3      155.06      141.60     35.35 o 
  10   9   3       12.49       46.54     37.43 o 
  11   9   3       35.71       -2.09     40.62 o 
  -7  10   3       90.15       79.80     45.55 o 
  -6  10   3       95.91      110.25     27.17 o 
  -5  10   3      454.60      434.21     32.60 o 
  -4  10   3       59.60       81.26     26.67 o 
  -3  10   3       53.65       63.85     22.18 o 
  -2  10   3      499.98      523.14     31.75 o 
  -1  10   3      494.80      463.44     29.33 o 
   0  10   3     1060.76     1043.37     55.65 o 
   1  10   3        4.35      -10.76     22.50 o 
   2  10   3      406.89      505.93     40.40 o 
   3  10   3      901.76      987.82     53.46 o 
   4  10   3     3588.22     3599.59    118.99 o 
   5  10   3      198.06      182.11     32.93 o 
   6  10   3      959.28      928.55     57.30 o 
   7  10   3      510.70      486.39     45.88 o 
   8  10   3       20.88       46.98     32.82 o 
   9  10   3       98.01       97.59     39.08 o 
  10  10   3        1.92      -23.71     37.43 o 
  11  10   3       35.76       17.34     42.04 o 
  -7  11   3       31.61       28.98     49.51 o 
  -6  11   3      180.04      137.76     46.76 o 
  -5  11   3       41.16       57.34     25.41 o 
  -4  11   3        2.57        4.49     22.24 o 
  -3  11   3       30.61       -2.59     23.22 o 
  -2  11   3     2891.88     2728.11    133.43 o 
  -1  11   3       82.98       42.99     24.37 o 
   0  11   3      122.28      127.55     30.96 o 
   1  11   3       68.87       78.05     31.50 o 
   2  11   3     1119.61     1056.65     57.19 o 
   3  11   3     2434.22     2632.95     95.50 o 
   4  11   3     5686.75     5988.42    178.82 o 
   5  11   3      125.61      129.42     36.00 o 
   6  11   3      277.28      332.49     43.69 o 
   7  11   3      238.98      225.58     39.74 o 
   8  11   3        8.42       -9.33     32.93 o 
   9  11   3        0.29      -48.74     32.49 o 
  10  11   3      100.53       61.58     43.14 o 
  11  11   3      145.12      194.51     49.95 o 
  -6  12   3        2.73       -7.79     42.59 o 
  -5  12   3       40.61       48.85     28.60 o 
  -4  12   3       55.46       76.83     27.95 o 
  -3  12   3      885.47      990.86    132.05 o 
  -2  12   3      364.53      398.98     83.59 o 
  -1  12   3       91.92      112.84     33.48 o 
   0  12   3      114.49      108.23     32.82 o 
   1  12   3       51.67       62.68     31.07 o 
   2  12   3     2857.61     2831.53    104.39 o 
   3  12   3        9.68      -19.87     31.39 o 
   4  12   3       44.40       27.55     33.04 o 
   5  12   3     1087.49     1114.28     64.00 o 
   6  12   3      103.43      120.20     35.89 o 
   7  12   3      103.39      104.94     38.31 o 
   8  12   3      862.30      844.13     63.89 o 
   9  12   3      157.72      130.74     43.03 o 
  10  12   3       62.24       31.39     40.18 o 
  -5  13   3       20.86      -17.89     41.71 o 
  -4  13   3      181.10      129.66     31.59 o 
  -3  13   3      195.05      178.74     33.42 o 
  -2  13   3       47.30       35.20     27.54 o 
  -1  13   3       30.69      -21.08     32.38 o 
   0  13   3      665.34      647.10     54.78 o 
   1  13   3      122.54      100.22     35.46 o 
   2  13   3       56.81       -8.78     33.04 o 
   3  13   3        2.83        1.21     34.80 o 
   4  13   3       77.77       58.51     34.47 o 
   5  13   3        0.64       34.25     33.81 o 
   6  13   3      176.49      216.69     45.01 o 
   7  13   3        2.64       12.40     39.74 o 
   8  13   3      319.99      308.02     52.36 o 
   9  13   3        9.23      -18.99     42.81 o 
  -4  14   3       13.42      -18.44     42.70 o 
  -3  14   3       17.31      -12.44     31.22 o 
  -2  14   3      298.27      291.66     51.15 o 
  -1  14   3        5.34      -32.82     37.32 o 
   0  14   3      238.62      264.77     48.08 o 
   1  14   3       36.79       28.98     35.24 o 
   2  14   3       82.20       63.89     40.62 o 
   3  14   3       25.77       12.62     35.68 o 
   4  14   3      217.10      226.24     42.81 o 
   5  14   3      316.22      302.97     45.77 o 
   6  14   3      211.68      197.26     44.46 o 
   7  14   3      525.22      515.59     55.43 o 
   8  14   3      243.35      343.03     52.14 o 
  -2  15   3      145.81       78.60     52.69 o 
  -1  15   3       52.15      108.34     48.74 o 
   0  15   3       12.11       22.06     39.63 o 
   1  15   3       66.22      -15.59     43.14 o 
   2  15   3      682.19      711.53     61.91 o 
   3  15   3        8.37      -54.67     36.44 o 
   4  15   3      188.12      266.96     49.07 o 
   5  15   3      605.74      556.65     56.20 o 
   6  15   3       36.24       -4.06     40.07 o 
   7  15   3      242.04      301.65     50.49 o 
   0  16   3       16.66      -14.16     41.05 o 
   1  16   3        2.19      -11.42     39.52 o 
   2  16   3       52.49       18.00     40.94 o 
   3  16   3      276.36      293.64     49.84 o 
   4  16   3      296.97      276.40     49.51 o 
   5  16   3       13.03        2.74     45.99 o 
  -5 -14   4       11.03       61.69     43.25 o 
  -4 -14   4       29.87      -35.35     39.74 o 
  -3 -14   4        7.02       15.37     39.30 o 
  -6 -13   4      256.11      270.91     50.93 o 
  -5 -13   4      227.20      282.00     51.70 o 
  -4 -13   4       31.02       94.95     41.93 o 
  -3 -13   4       96.64      114.82     38.64 o 
  -2 -13   4      124.21      139.41     37.54 o 
  -1 -13   4        4.21      -14.05     38.53 o 
   3 -13   4       21.11       10.76     37.76 o 
   4 -13   4       54.38       41.16     42.81 o 
  -7 -12   4       14.09      115.70     43.47 o 
  -6 -12   4       71.48      131.94     45.77 o 
  -5 -12   4      343.20      403.19     49.73 o 
  -4 -12   4        1.83       17.45     34.47 o 
  -3 -12   4      127.10       86.94     36.33 o 
  -2 -12   4       32.02       49.28     28.87 o 
  -1 -12   4      235.10      168.71     25.35 o 
   0 -12   4       29.16       57.30     35.89 o 
   2 -12   4       62.50       44.02     29.64 o 
   3 -12   4       83.23       97.59     36.55 o 
   4 -12   4      206.63      143.58     45.12 o 
   5 -12   4        0.41      -21.19     42.04 o 
  -8 -11   4       59.52      107.58     40.72 o 
  -7 -11   4        0.61       58.07     37.43 o 
  -6 -11   4        6.17       -1.98     37.87 o 
  -5 -11   4       70.01       62.46     35.68 o 
  -4 -11   4        6.36       -7.90     30.30 o 
  -3 -11   4      104.66      103.46     26.18 o 
  -2 -11   4       35.04       21.09     22.06 o 
  -1 -11   4      408.03      420.43     29.55 o 
   0 -11   4        4.85       -0.11     29.97 o 
   1 -11   4       85.00       75.58     21.29 o 
   2 -11   4        8.74       44.13     29.31 o 
   3 -11   4       54.99       10.54     30.96 o 
   4 -11   4      246.99      293.09     48.19 o 
   5 -11   4       93.89       75.74     44.13 o 
   6 -11   4       10.35       -1.87     42.37 o 
  -9 -10   4       23.61       15.15     36.00 o 
  -8 -10   4        3.27      -18.22     35.79 o 
  -7 -10   4        5.33       37.54     34.14 o 
  -6 -10   4      279.20      232.71     40.29 o 
  -5 -10   4       13.34       29.75     33.70 o 
  -4 -10   4       23.70       52.25     30.30 o 
  -3 -10   4      269.13      283.04     29.25 o 
  -2 -10   4       95.30      112.50     21.49 o 
  -1 -10   4      106.83       79.04     20.17 o 
   0 -10   4      318.96      344.64     26.15 o 
   1 -10   4        1.89      -11.79     18.32 o 
   2 -10   4       41.68       57.37     26.73 o 
   3 -10   4       22.77       72.34     34.69 o 
   4 -10   4       23.90       17.56     33.92 o 
   5 -10   4       25.89        4.06     39.19 o 
   6 -10   4       30.78       45.34     42.59 o 
   7 -10   4      135.54      114.49     52.69 o 
  -9  -9   4      246.06      355.88     43.91 o 
  -8  -9   4       75.56       -2.31     30.41 o 
  -7  -9   4       15.94       25.58     30.74 o 
  -6  -9   4       62.01       36.11     33.04 o 
  -5  -9   4      638.44      713.40     53.90 o 
  -4  -9   4      154.05      203.03     36.00 o 
  -3  -9   4      587.51      694.32     48.96 o 
  -2  -9   4     1534.18     1759.00     52.63 o 
  -1  -9   4       74.80      105.95     20.29 o 
   0  -9   4     1992.48     2039.06     45.09 o 
   1  -9   4       71.98      101.94     16.13 o 
   2  -9   4       25.20        4.93     21.68 o 
   3  -9   4       72.87       50.49     32.49 o 
   4  -9   4      204.68      148.63     39.08 o 
   5  -9   4      293.06      305.93     45.99 o 
   6  -9   4       73.83       72.34     42.59 o 
   7  -9   4        1.53        9.33     44.02 o 
   8  -9   4      134.29      183.10     52.47 o 
  -9  -8   4       17.41       -3.62     30.41 o 
  -8  -8   4       14.83       37.43     28.43 o 
  -7  -8   4       88.73      107.58     32.05 o 
  -6  -8   4      127.49       93.63     30.85 o 
  -5  -8   4     1940.59     2149.96     81.45 o 
  -4  -8   4      544.56      569.51     44.95 o 
  -3  -8   4        9.83       35.87     18.94 o 
  -2  -8   4      839.85      835.58     50.49 o 
  -1  -8   4     2111.59     2067.23     55.58 o 
   0  -8   4        1.82       14.27     14.36 o 
   1  -8   4        8.99       -2.81     12.64 o 
   2  -8   4      805.05      824.11     35.16 o 
   3  -8   4     1034.95     1090.35     40.95 o 
   4  -8   4       95.48      125.25     33.37 o 
   5  -8   4       76.95       68.39     35.24 o 
   6  -8   4        2.44       -3.73     35.35 o 
   7  -8   4       10.11      -28.65     36.99 o 
   8  -8   4      139.30      130.30     47.42 o 
 -10  -7   4       39.09       35.68     35.13 o 
  -9  -7   4        6.34       13.72     31.28 o 
  -8  -7   4       38.23       14.16     28.21 o 
  -7  -7   4      432.80      500.33     40.62 o 
  -6  -7   4       13.95       24.15     23.82 o 
  -5  -7   4      322.16      247.09     29.64 o 
  -4  -7   4       48.86        8.62     17.88 o 
  -3  -7   4       14.12       10.69     15.89 o 
  -2  -7   4      387.13      336.02     21.83 o 
  -1  -7   4      466.40      478.24     20.14 o 
   0  -7   4     1315.33     1351.57     34.74 o 
   1  -7   4      130.56      134.58     16.07 o 
   2  -7   4     1101.75     1136.31     30.85 o 
   3  -7   4     1538.15     1584.86     47.67 o 
   4  -7   4      494.61      586.28     46.43 o 
   5  -7   4       79.29      107.90     35.79 o 
   6  -7   4      231.63      175.85     39.41 o 
   7  -7   4      318.30      332.71     48.96 o 
   8  -7   4      426.03      382.44     54.56 o 
   9  -7   4        9.82       -6.37     43.25 o 
 -10  -6   4       39.44      -20.09     31.07 o 
  -9  -6   4       38.52       58.51     30.19 o 
  -8  -6   4      120.73       75.19     28.54 o 
  -7  -6   4        2.64        7.68     25.58 o 
  -6  -6   4      302.06      296.05     31.39 o 
  -5  -6   4        3.80      -19.42     12.95 o 
  -4  -6   4      106.57      103.27     17.37 o 
  -3  -6   4       14.07      -20.32     13.62 o 
  -2  -6   4      402.49      465.20     25.00 o 
  -1  -6   4     2911.13     2893.47     53.71 o 
   0  -6   4     2026.05     2146.86     43.15 o 
   1  -6   4      362.36      435.22     24.91 o 
   2  -6   4      304.29      363.08     16.58 o 
   3  -6   4       75.15      105.86     16.38 o 
   4  -6   4      451.98      513.73     27.18 o 
   5  -6   4       78.31       80.02     28.54 o 
   6  -6   4      182.75      197.70     37.32 o 
   7  -6   4       85.07      152.91     39.63 o 
   8  -6   4       45.05        7.24     37.65 o 
   9  -6   4       32.42        5.82     39.96 o 
  10  -6   4        0.13      -18.44     47.09 o 
 -10  -5   4       56.76        9.99     31.50 o 
  -9  -5   4       57.88      118.33     32.16 o 
  -8  -5   4      577.21      581.01     47.20 o 
  -7  -5   4       85.92       39.08     23.71 o 
  -6  -5   4        9.93        5.82     20.09 o 
  -5  -5   4     1055.64     1011.31     46.87 o 
  -4  -5   4       44.21       29.59     13.72 o 
  -3  -5   4     2076.57     2030.88     40.90 o 
  -2  -5   4     7425.81     7608.71    149.71 o 
  -1  -5   4     1811.21     1889.32     37.48 o 
   0  -5   4       66.88       39.64      8.84 o 
   1  -5   4     6863.77     7188.22    156.10 o 
   2  -5   4      658.20      623.92     19.86 o 
   3  -5   4      202.69      224.94     11.59 o 
   4  -5   4     1473.47     1535.95     66.74 o 
   5  -5   4        3.06       -1.44     23.22 o 
   6  -5   4        4.83       10.87     27.33 o 
   7  -5   4      107.54       65.09     32.16 o 
   8  -5   4      611.35      618.45     55.32 o 
   9  -5   4      148.51      200.55     45.55 o 
  10  -5   4       35.24       23.49     43.47 o 
 -11  -4   4       24.68       41.93     34.91 o 
 -10  -4   4      144.78      118.99     33.48 o 
  -9  -4   4      109.49       65.53     28.10 o 
  -8  -4   4      162.86      127.77     27.55 o 
  -7  -4   4      647.45      678.71     43.47 o 
  -6  -4   4      935.83      955.77     45.44 o 
  -5  -4   4      212.02      214.38     23.27 o 
  -4  -4   4     5228.64     5643.07    115.58 o 
  -3  -4   4     3769.13     4011.54     85.62 o 
  -2  -4   4      600.59      507.46     21.91 o 
  -1  -4   4    16316.24    16020.83    245.23 o 
   0  -4   4      541.45      607.10     17.24 o 
   1  -4   4     3758.09     3649.70     61.66 o 
   2  -4   4     1753.14     1752.83     33.48 o 
   3  -4   4     8420.97     8236.04    128.23 o 
   4  -4   4      290.62      330.46     46.32 o 
   5  -4   4      954.56      929.94     30.17 o 
   6  -4   4      348.81      345.23     35.68 o 
   7  -4   4       18.91       -5.49     25.80 o 
   8  -4   4      903.55      977.83     65.53 o 
   9  -4   4        1.60      -12.62     35.46 o 
  10  -4   4       30.26       37.21     41.38 o 
 -11  -3   4       11.53       26.24     35.35 o 
 -10  -3   4        0.61       28.32     30.96 o 
  -9  -3   4       11.07       11.31     24.04 o 
  -8  -3   4      230.38      257.30     29.53 o 
  -7  -3   4       59.02       26.02     19.76 o 
  -6  -3   4      944.70      964.00     43.91 o 
  -5  -3   4      260.32      251.59     22.61 o 
  -3  -3   4      167.12      226.47     16.08 o 
  -2  -3   4      284.68      373.03     18.62 o 
  -1  -3   4      615.64      703.33     35.46 o 
   0  -3   4        4.91        6.91      5.07 o 
   1  -3   4     7954.57     7961.60    123.27 o 
   2  -3   4      430.36      390.58     14.95 o 
   3  -3   4     9940.69     9427.22    144.28 o 
   4  -3   4      421.31      364.98     22.45 o 
   5  -3   4       87.51       66.61     11.93 o 
   6  -3   4       15.02       14.09     12.34 o 
   7  -3   4      536.38      485.84     42.81 o 
   8  -3   4      210.61      219.10     36.66 o 
   9  -3   4      230.90      207.47     42.92 o 
  10  -3   4        1.40      -37.10     35.57 o 
  11  -3   4        4.91        3.95     42.26 o 
 -11  -2   4       27.73       32.93     34.80 o 
 -10  -2   4       22.85        0.44     28.76 o 
  -9  -2   4       23.52       29.53     26.89 o 
  -8  -2   4       20.36        9.99     22.94 o 
  -7  -2   4      247.52      190.45     24.70 o 
  -6  -2   4        1.46      -22.39     14.93 o 
  -5  -2   4     1557.18     1443.92     52.03 o 
  -4  -2   4     1478.72     1431.47     37.30 o 
  -3  -2   4     9115.92     8530.06    211.42 o 
  -2  -2   4       15.28       46.49     22.28 o 
  -1  -2   4     5909.57     5834.59    112.05 o 
   0  -2   4     2258.28     2199.19     45.56 o 
   1  -2   4     1427.06     1288.94     28.18 o 
   2  -2   4      187.77      188.63      8.74 o 
   3  -2   4      845.69      955.55     34.36 o 
   4  -2   4     1599.50     1573.18     28.42 o 
   5  -2   4      278.58      246.10     15.71 o 
   6  -2   4      676.29      656.98     32.60 o 
   7  -2   4      564.11      595.95     25.47 o 
   8  -2   4        2.67       23.27     26.78 o 
   9  -2   4        0.70      -25.58     28.43 o 
  10  -2   4        2.51       12.40     34.80 o 
  11  -2   4       16.72      -24.81     40.51 o 
 -11  -1   4        3.78       -1.98     29.20 o 
 -10  -1   4      156.53      170.69     32.82 o 
  -9  -1   4       68.89      113.72     27.11 o 
  -8  -1   4       50.74       94.84     23.93 o 
  -7  -1   4      966.15      923.72     45.34 o 
  -6  -1   4        2.96        4.28     15.04 o 
  -5  -1   4     3274.55     3139.44    141.93 o 
  -4  -1   4     1175.16     1195.61     42.53 o 
  -3  -1   4     3106.73     2605.13     91.33 o 
  -2  -1   4       43.07       31.15      7.59 o 
  -1  -1   4     4098.41     4450.29     86.33 o 
   0  -1   4      755.58      960.49     22.48 o 
   1  -1   4     6464.32     6240.25    114.83 o 
   2  -1   4     7390.89     7349.02    198.03 o 
   3  -1   4     2336.65     2319.12     68.94 o 
   4  -1   4     2900.33     3122.59     59.95 o 
   5  -1   4        5.38       13.75     12.35 o 
   6  -1   4       88.62       87.27     16.14 o 
   7  -1   4      158.63      169.75     24.26 o 
   8  -1   4      389.61      387.24     24.66 o 
   9  -1   4        2.27      -32.38     26.56 o 
  10  -1   4       58.27       63.01     34.69 o 
  11  -1   4        1.74       32.71     39.19 o 
 -11   0   4       63.10      129.42     36.88 o 
 -10   0   4       35.89       30.08     30.41 o 
  -9   0   4      312.35      308.78     35.02 o 
  -8   0   4       33.27       62.35     23.93 o 
  -7   0   4       69.55       81.12     20.53 o 
  -6   0   4      652.35      641.17     26.43 o 
  -5   0   4      172.77      121.67     12.99 o 
  -4   0   4      152.69      146.98      9.04 o 
  -3   0   4    16613.34    16568.78    251.04 o 
  -2   0   4     5675.18     5953.12    312.96 o 
  -1   0   4    16737.58    15318.83    278.23 o 
   0   0   4     1195.40      946.69     21.27 o 
   1   0   4       19.45        9.28      3.57 o 
   2   0   4       57.31       48.12      3.84 o 
   3   0   4     8012.49     8612.15    231.51 o 
   4   0   4      714.50      742.49     24.42 o 
   5   0   4       36.98       40.29     12.95 o 
   6   0   4     6386.72     6352.85    176.73 o 
   7   0   4      520.39      433.59     29.31 o 
   8   0   4     1407.77     1451.75     79.91 o 
   9   0   4       19.51        9.11     25.58 o 
  10   0   4      119.98      108.12     36.88 o 
  11   0   4       52.65       58.62     37.10 o 
  12   0   4      165.34      175.08     50.17 o 
 -11   1   4       18.58       33.48     34.80 o 
 -10   1   4       37.15       39.52     27.77 o 
  -9   1   4      146.85      125.58     30.08 o 
  -8   1   4      127.16      104.28     25.47 o 
  -7   1   4      720.46      721.30     39.41 o 
  -6   1   4      125.27      140.62     22.34 o 
  -5   1   4      145.00      147.15     26.62 o 
  -4   1   4      934.36     1082.58     23.11 o 
  -3   1   4      273.85      220.32     14.21 o 
  -2   1   4     1219.44     1002.18     20.35 o 
  -1   1   4      199.14      173.50     15.26 o 
   0   1   4     5382.98     5328.18     98.54 o 
   1   1   4    12033.40    13200.71    238.18 o 
   2   1   4     5142.86     6090.21    111.83 o 
   3   1   4     3566.57     3323.02     63.15 o 
   5   1   4      881.21      791.98     23.00 o 
   6   1   4      206.50      205.52     13.32 o 
   7   1   4     1285.42     1296.28     50.60 o 
   8   1   4       23.60       41.49     19.87 o 
   9   1   4      688.61      710.35     31.21 o 
  10   1   4        7.91       17.12     30.19 o 
  11   1   4      115.78       94.84     36.99 o 
  12   1   4        1.52       18.77     42.26 o 
 -10   2   4       96.60      102.20     30.41 o 
  -9   2   4       24.01       31.50     27.00 o 
  -8   2   4       19.58       26.02     21.41 o 
  -7   2   4       32.96        6.64     18.72 o 
  -6   2   4       66.47       80.37     29.31 o 
  -5   2   4     2474.65     2419.84     56.66 o 
  -4   2   4       24.77       63.42     19.10 o 
  -2   2   4        9.28       15.92      5.16 o 
  -1   2   4     3160.67     3119.77     60.21 o 
   0   2   4     5154.21     5677.44    104.87 o 
   1   2   4     6605.02     6875.14    126.04 o 
   3   2   4    13068.39    14098.01    255.97 o 
   4   2   4     1135.96     1012.55     25.71 o 
   5   2   4      915.51      945.36     26.56 o 
   6   2   4      946.54     1087.97     30.19 o 
   7   2   4      191.41      184.48     15.40 o 
   8   2   4      657.90      615.81     37.32 o 
   9   2   4       40.22       33.81     22.72 o 
  10   2   4       37.75       42.39     44.90 o 
  11   2   4      175.13      144.24     40.83 o 
  12   2   4        2.88      -10.32     40.62 o 
 -10   3   4      245.08      290.01     39.19 o 
  -9   3   4        1.89        9.22     26.78 o 
  -8   3   4       58.23       79.64     19.30 o 
  -7   3   4      486.61      480.50     27.95 o 
  -6   3   4      875.98      971.73     40.56 o 
  -5   3   4     1118.51     1135.85     35.21 o 
  -4   3   4      413.63      400.19     19.51 o 
  -3   3   4      299.69      252.82     15.04 o 
  -2   3   4      827.16      656.97     19.94 o 
  -1   3   4     3091.27     3177.08     61.12 o 
   0   3   4     6806.23     7992.12    146.49 o 
   1   3   4     2634.21     3001.42     57.87 o 
   2   3   4     8152.97     7908.23    145.44 o 
   3   3   4    13175.27    12546.41    311.20 o 
   4   3   4     5250.82     5658.46    108.81 o 
   5   3   4        3.91       -0.07      8.66 o 
   6   3   4       88.33       68.38     13.28 o 
   7   3   4     3336.96     3420.35     97.75 o 
   8   3   4        2.31      -10.68     17.07 o 
   9   3   4       47.65       31.94     22.06 o 
  10   3   4        0.53      -16.79     23.16 o 
  11   3   4       24.30       23.16     35.89 o 
  12   3   4       61.78       56.53     40.94 o 
 -10   4   4       24.57       32.71     29.86 o 
  -9   4   4       22.20        0.33     27.22 o 
  -8   4   4      311.68      323.68     53.73 o 
  -7   4   4       36.65       48.76     18.22 o 
  -6   4   4      647.20      680.86     35.46 o 
  -5   4   4      634.63      595.45     26.22 o 
  -4   4   4     3482.36     3363.47     73.79 o 
  -3   4   4      685.96      620.03     22.79 o 
  -2   4   4    13571.99    13430.67    250.66 o 
  -1   4   4     2514.29     2468.90     49.00 o 
   0   4   4     7350.28     7391.66    136.33 o 
   1   4   4     5334.86     5290.32     99.27 o 
   2   4   4      147.26      169.46     10.28 o 
   3   4   4     5558.36     5520.75    105.62 o 
   4   4   4     4391.50     5223.12    102.45 o 
   5   4   4     4670.27     5004.97    100.21 o 
   6   4   4       31.83       16.00     11.92 o 
   7   4   4     5531.53     5294.72    107.84 o 
   8   4   4      121.79      140.45     17.47 o 
   9   4   4      638.78      606.37     41.60 o 
  10   4   4      728.69      698.91     46.10 o 
  11   4   4        0.20        6.92     26.78 o 
  12   4   4       22.67        4.28     39.08 o 
  -9   5   4      128.49      112.72     26.29 o 
  -8   5   4       33.85       16.38     21.48 o 
  -7   5   4     1107.78      984.34     38.35 o 
  -6   5   4      128.89      171.60     21.23 o 
  -5   5   4     1116.06     1186.80     37.71 o 
  -4   5   4     3114.52     3074.48     69.82 o 
  -3   5   4      253.66      269.89     17.64 o 
  -2   5   4    11227.78    11531.65    218.35 o 
  -1   5   4     2011.15     2107.77     37.06 o 
   0   5   4     8729.71     9049.47    240.29 o 
   1   5   4      280.69      243.02     12.06 o 
   2   5   4     8329.82     8658.45    161.22 o 
   3   5   4      392.50      458.36     18.91 o 
   4   5   4     1275.62     1329.98     50.49 o 
   5   5   4     9074.37     8862.86    236.45 o 
   6   5   4     1046.56     1144.90     35.31 o 
   7   5   4     1626.96     1619.91     45.24 o 
   8   5   4        4.76       -0.55     14.77 o 
   9   5   4       11.44       60.20     18.83 o 
  10   5   4        5.63       -4.28     21.73 o 
  11   5   4      283.86      283.54     36.00 o 
  12   5   4       20.16       -8.34     31.83 o 
  -9   6   4      106.38       74.14     26.30 o 
  -8   6   4        9.35       -4.47     21.75 o 
  -7   6   4       65.14       81.13     24.04 o 
  -6   6   4     1338.59     1217.63     53.40 o 
  -5   6   4      628.52      637.74     31.22 o 
  -4   6   4      579.22      641.17     37.32 o 
  -3   6   4     1007.84     1132.12     35.89 o 
  -2   6   4      243.34      305.88     18.54 o 
  -1   6   4     1068.43     1082.00     36.66 o 
   1   6   4     1171.39     1271.49     30.87 o 
   2   6   4     1096.05     1065.32     41.71 o 
   3   6   4     3839.14     4067.65    115.48 o 
   4   6   4     2441.76     2432.18     79.58 o 
   5   6   4       59.28       47.86     19.43 o 
   6   6   4      356.46      308.89     30.96 o 
   7   6   4        0.01       -1.10     22.94 o 
   8   6   4      305.70      361.50     24.81 o 
   9   6   4        6.56       14.41     17.56 o 
  10   6   4        0.09      -34.25     22.83 o 
  11   6   4      193.52      159.17     34.36 o 
  12   6   4       53.39       53.13     32.16 o 
  -9   7   4        1.15      -15.15     42.81 o 
  -8   7   4      113.65      131.31     25.91 o 
  -7   7   4       26.67        0.26     25.08 o 
  -6   7   4      407.64      433.11     28.26 o 
  -5   7   4     2399.04     2380.88     62.28 o 
  -4   7   4      564.60      594.90     28.72 o 
  -3   7   4      225.39      298.09     20.28 o 
  -2   7   4     1195.45     1179.00     36.29 o 
  -1   7   4      696.33      693.59     26.53 o 
   0   7   4      230.22      246.48     14.12 o 
   1   7   4     7323.25     7200.72    191.44 o 
   2   7   4      446.02      369.49     29.75 o 
   3   7   4    12190.26    12146.97    315.26 o 
   4   7   4      199.70      232.05     24.70 o 
   5   7   4      496.78      496.27     36.99 o 
   6   7   4       14.90       30.52     24.48 o 
   7   7   4      637.12      690.57     45.88 o 
   8   7   4      128.03       73.33     30.30 o 
   9   7   4      187.71      207.78     24.38 o 
  10   7   4      141.21      153.35     25.54 o 
  11   7   4        7.16      -32.05     28.32 o 
  12   7   4       58.15       67.07     37.21 o 
  -8   8   4      263.71      265.87     32.58 o 
  -7   8   4      193.99      187.54     27.27 o 
  -6   8   4     1185.09     1179.08     45.77 o 
  -5   8   4      245.76      301.78     35.51 o 
  -4   8   4     4025.42     3976.28     91.34 o 
  -3   8   4     1277.44     1409.90     43.73 o 
  -2   8   4     4392.03     4083.15    135.51 o 
  -1   8   4       67.40       70.14     14.56 o 
   0   8   4      356.99      363.23     29.09 o 
   1   8   4     7244.32     7189.96    194.62 o 
   2   8   4     2021.43     1992.99     69.05 o 
   3   8   4     3522.24     3300.36    102.85 o 
   4   8   4      202.85      164.00     27.44 o 
   5   8   4     2031.34     2041.29     76.95 o 
   6   8   4      251.19      249.95     33.92 o 
   7   8   4     3058.59     3090.26    108.45 o 
   8   8   4     1134.44     1204.29     65.31 o 
   9   8   4        0.83       -7.46     30.63 o 
  10   8   4      573.30      608.44     67.40 o 
  11   8   4       58.08       49.07     39.52 o 
  12   8   4        2.50      -16.47     40.62 o 
  -8   9   4       76.08      143.36     52.14 o 
  -7   9   4       10.58       30.89     24.88 o 
  -6   9   4        8.09       22.27     31.17 o 
  -5   9   4      724.45      753.25     37.55 o 
  -4   9   4      110.90      111.14     20.95 o 
  -3   9   4      328.93      390.69     27.38 o 
  -2   9   4     1122.41     1207.62     43.02 o 
  -1   9   4      525.20      521.19     28.64 o 
   0   9   4     1303.70     1211.21     52.25 o 
   1   9   4      105.11       85.51     22.39 o 
   2   9   4      832.30      849.07     45.12 o 
   3   9   4       78.72       62.68     23.05 o 
   4   9   4      729.09      759.83     46.43 o 
   5   9   4     3197.60     3259.74    109.66 o 
   6   9   4     1365.23     1472.24     70.03 o 
   7   9   4     1888.38     1870.49     79.80 o 
   8   9   4      249.96      293.75     41.71 o 
   9   9   4       73.70       27.99     34.14 o 
  10   9   4        0.38       19.32     37.54 o 
  11   9   4       63.11       77.29     29.13 o 
  -7  10   4       25.87       75.64     27.58 o 
  -6  10   4      414.91      444.08     35.68 o 
  -5  10   4      657.38      672.59     47.04 o 
  -4  10   4       49.13       21.87     22.00 o 
  -3  10   4       97.21      133.19     23.77 o 
  -2  10   4      659.01      651.81     34.96 o 
  -1  10   4     2063.58     1956.77     73.88 o 
   0  10   4       53.98       50.82     23.71 o 
   1  10   4      319.61      328.98     32.27 o 
   2  10   4      295.84      304.83     32.71 o 
   3  10   4      130.30      195.72     32.49 o 
   4  10   4      550.62      543.91     43.80 o 
   5  10   4      714.02      737.33     49.95 o 
   6  10   4      238.09      253.57     36.44 o 
   7  10   4      158.22      203.29     36.55 o 
   8  10   4      220.79      246.32     39.52 o 
   9  10   4       37.98       -1.54     33.37 o 
  10  10   4       34.44       31.07     35.89 o 
  11  10   4       62.12       66.81     33.93 o 
  -6  11   4      191.36      188.39     32.93 o 
  -5  11   4        9.91       28.92     36.39 o 
  -4  11   4      186.50      191.98     27.71 o 
  -3  11   4        3.72       14.24     23.65 o 
  -2  11   4      272.71      335.27     29.18 o 
  -1  11   4      258.69      260.16     34.58 o 
   0  11   4       34.23       70.80     27.44 o 
   1  11   4     1398.28     1274.32     61.36 o 
   2  11   4     5896.03     5750.32    170.80 o 
   3  11   4        6.85        3.95     27.44 o 
   4  11   4       77.62       80.02     29.09 o 
   5  11   4       96.26      108.56     32.82 o 
   6  11   4      240.97      311.86     40.29 o 
   7  11   4      471.50      470.26     47.09 o 
   8  11   4        0.31       24.15     36.99 o 
   9  11   4       96.12       76.07     41.49 o 
  10  11   4        3.25       53.90     42.70 o 
  11  11   4      129.34      159.94     50.60 o 
  -6  12   4      254.94      301.54     54.56 o 
  -5  12   4        8.37      -10.23     27.58 o 
  -4  12   4      502.83      509.51     40.01 o 
  -3  12   4       56.96       49.41     33.37 o 
  -2  12   4      323.54      300.80     31.00 o 
  -1  12   4       79.50       48.30     34.14 o 
   0  12   4     1426.34     1190.79     62.90 o 
   1  12   4      123.57      112.51     33.26 o 
   2  12   4     2350.41     2306.06     89.90 o 
   3  12   4      769.49      754.12     56.31 o 
   4  12   4      528.58      558.51     49.95 o 
   5  12   4      312.69      392.32     45.77 o 
   6  12   4      357.32      368.06     44.68 o 
   7  12   4        1.16       28.98     36.99 o 
   8  12   4      300.64      277.17     45.77 o 
   9  12   4      469.63      506.26     54.01 o 
  10  12   4      170.11      209.99     50.27 o 
  -5  13   4      191.21      176.22     61.80 o 
  -4  13   4       46.45       22.04     32.13 o 
  -3  13   4       50.17       32.86     42.32 o 
  -2  13   4        4.36      -45.01     38.53 o 
  -1  13   4       42.30       15.04     37.87 o 
   0  13   4     1134.95      837.44     61.80 o 
   1  13   4       30.86       11.09     33.70 o 
   2  13   4       19.61      -30.19     31.61 o 
   3  13   4      117.59      163.67     37.76 o 
   4  13   4      295.11      287.71     45.01 o 
   5  13   4       65.49       78.71     36.11 o 
   6  13   4      299.74      277.28     44.02 o 
   7  13   4      137.61      127.55     44.24 o 
   8  13   4      596.36      480.68     52.80 o 
   9  13   4      136.58      129.86     44.90 o 
  -4  14   4        0.61      -24.08     32.98 o 
  -3  14   4       17.17      -38.25     30.04 o 
  -2  14   4      288.55      332.28     54.89 o 
  -1  14   4       46.64      -23.49     37.76 o 
   0  14   4        8.02      -24.26     38.42 o 
   1  14   4        8.10      -39.30     38.09 o 
   2  14   4       18.74      -10.32     35.13 o 
   3  14   4       12.66        0.99     39.52 o 
   4  14   4      158.93      138.09     42.81 o 
   5  14   4       30.09       20.64     40.51 o 
   6  14   4      503.08      407.91     53.79 o 
   7  14   4      448.12      351.16     54.12 o 
   8  14   4        6.51        3.40     44.35 o 
  -2  15   4      443.79      445.12     64.87 o 
  -1  15   4       22.97      -59.50     45.55 o 
   0  15   4      186.36      147.20     47.97 o 
   1  15   4        0.94      -43.58     40.40 o 
   2  15   4      735.17      737.66     63.01 o 
   3  15   4       19.36       41.49     39.63 o 
   4  15   4       17.82       27.55     38.42 o 
   5  15   4      528.20      588.70     57.74 o 
   6  15   4      229.84      212.19     47.75 o 
   7  15   4       78.59       31.07     45.44 o 
   0  16   4      100.38       77.72     51.26 o 
   1  16   4       41.46       24.70     45.77 o 
   2  16   4      164.79      151.81     47.31 o 
   3  16   4      256.88      245.67     49.73 o 
   4  16   4        0.12       -1.32     42.37 o 
   5  16   4       80.21       39.41     46.21 o 
  -4 -14   5       52.21       69.48     41.27 o 
  -1 -14   5        1.06       10.43     42.92 o 
  -6 -13   5       36.61        0.55     42.37 o 
  -5 -13   5        8.33       -5.27     44.24 o 
  -4 -13   5        3.06      -15.37     40.72 o 
  -3 -13   5        9.15       28.98     39.19 o 
  -2 -13   5       84.91       95.83     46.65 o 
  -1 -13   5       41.24       53.13     40.94 o 
   0 -13   5        2.20        7.68     37.87 o 
  -7 -12   5        3.15      -36.11     40.51 o 
  -6 -12   5        7.41       14.05     40.29 o 
  -5 -12   5      581.92      666.97     61.91 o 
  -4 -12   5       17.11       14.93     38.97 o 
  -3 -12   5       53.01       56.56     27.34 o 
  -2 -12   5       37.30       51.61     26.11 o 
  -1 -12   5        5.42        0.66     36.77 o 
   0 -12   5       41.42       37.54     36.66 o 
   3 -12   5       12.79       48.63     32.05 o 
   4 -12   5        0.84       47.31     41.16 o 
  -7 -11   5      103.60       36.66     39.52 o 
  -6 -11   5        9.62      -30.30     35.35 o 
  -5 -11   5       14.89       11.75     38.20 o 
  -4 -11   5       76.87       82.77     35.46 o 
  -3 -11   5       67.34       59.35     27.18 o 
  -2 -11   5       12.92       19.18     23.76 o 
  -1 -11   5      207.34      207.69     41.49 o 
   0 -11   5       72.73       62.13     34.80 o 
   1 -11   5       58.35       50.38     33.92 o 
   3 -11   5        8.26       -2.63     33.81 o 
   4 -11   5       12.29        5.82     38.20 o 
   5 -11   5       54.28       47.86     43.58 o 
   6 -11   5      104.78      118.00     51.15 o 
  -8 -10   5        1.29       -4.17     33.59 o 
  -7 -10   5       22.56       47.31     36.11 o 
  -6 -10   5       10.43      -16.58     35.89 o 
  -5 -10   5       70.18       86.72     38.75 o 
  -4 -10   5        0.77       20.05     24.98 o 
  -3 -10   5      567.31      655.18     38.29 o 
  -2 -10   5        3.11       17.83     19.72 o 
  -1 -10   5      218.93      209.59     25.00 o 
   0 -10   5      100.11       88.15     34.25 o 
   1 -10   5       26.33       21.62     30.85 o 
   2 -10   5      782.90      856.68     39.18 o 
   3 -10   5      271.82      216.69     40.40 o 
   4 -10   5       67.64       62.46     38.86 o 
   5 -10   5       31.46       30.63     39.30 o 
   6 -10   5      245.62      240.95     53.35 o 
   7 -10   5       74.74      -36.99     43.91 o 
  -9  -9   5      119.73      105.05     37.10 o 
  -8  -9   5        1.99        2.96     31.72 o 
  -7  -9   5       58.06       62.57     32.82 o 
  -6  -9   5        0.96       -8.78     29.64 o 
  -5  -9   5       15.06       11.86     31.61 o 
  -4  -9   5      148.08      137.61     26.52 o 
  -3  -9   5       94.00       54.25     34.58 o 
  -2  -9   5      369.92      445.16     29.19 o 
  -1  -9   5        2.82        8.31     18.59 o 
   0  -9   5       11.29       36.38     23.88 o 
   1  -9   5       33.09       62.29     19.66 o 
   2  -9   5      369.56      416.60     29.82 o 
   3  -9   5       74.03       36.92     22.07 o 
   4  -9   5        2.27       -3.73     33.70 o 
   5  -9   5       14.64       25.91     35.46 o 
   6  -9   5        3.78       19.10     38.31 o 
   7  -9   5       18.24       26.45     43.91 o 
  -9  -8   5        3.79        2.31     33.92 o 
  -8  -8   5       35.80       11.86     29.31 o 
  -7  -8   5      140.86      173.33     35.79 o 
  -6  -8   5        7.77       70.58     28.87 o 
  -5  -8   5      309.90      442.54     32.36 o 
  -4  -8   5     1835.24     1865.79     57.59 o 
  -3  -8   5      161.42      158.03     23.87 o 
  -2  -8   5     1595.76     1562.62     48.84 o 
  -1  -8   5      679.23      696.77     32.81 o 
   0  -8   5      234.91      208.24     21.44 o 
   1  -8   5       31.54       63.87     18.95 o 
   2  -8   5      238.99      244.47     23.58 o 
   3  -8   5      479.86      468.52     29.55 o 
   4  -8   5      778.89      763.23     54.67 o 
   5  -8   5      197.64      169.38     39.41 o 
   6  -8   5       78.74       33.37     37.76 o 
   7  -8   5       63.03      125.14     47.86 o 
   8  -8   5        4.79       -1.32     47.09 o 
  -9  -7   5      184.09      232.82     36.88 o 
  -8  -7   5        2.19       26.13     26.56 o 
  -7  -7   5      845.95      908.68     53.46 o 
  -6  -7   5      737.33      659.28     46.87 o 
  -5  -7   5       23.22        9.24     22.56 o 
  -4  -7   5       56.44       24.63     18.64 o 
  -3  -7   5     1059.10     1011.34     40.06 o 
  -2  -7   5       31.66       53.48     17.23 o 
  -1  -7   5      263.92      326.79     21.94 o 
   0  -7   5      790.02      829.38     25.64 o 
   1  -7   5     2216.91     2276.41     54.78 o 
   2  -7   5     3611.45     3519.28     82.96 o 
   3  -7   5      265.55      309.47     23.50 o 
   4  -7   5        3.53       33.06     18.49 o 
   5  -7   5      737.63      578.93     50.82 o 
   6  -7   5      529.93      597.48     54.01 o 
   7  -7   5      120.72      144.90     42.04 o 
   8  -7   5        9.24       38.97     42.37 o 
   9  -7   5       25.24       19.54     44.79 o 
 -10  -6   5       22.14       -9.22     31.83 o 
  -9  -6   5       24.27       50.71     30.85 o 
  -8  -6   5       73.74      144.13     34.25 o 
  -7  -6   5       52.41       61.25     28.76 o 
  -6  -6   5      100.91       70.47     25.14 o 
  -5  -6   5        6.45        7.11     18.17 o 
  -4  -6   5     1077.01     1042.87     37.92 o 
  -3  -6   5     1372.05     1742.78     50.48 o 
  -2  -6   5      201.90      197.03     18.58 o 
  -1  -6   5        0.39        9.61     14.05 o 
   0  -6   5     1310.68     1324.02     42.09 o 
   1  -6   5      653.53      642.18     25.91 o 
   2  -6   5      868.38      945.19     33.79 o 
   3  -6   5       34.15       30.69     15.56 o 
   4  -6   5      427.21      404.25     25.10 o 
   5  -6   5      298.22      308.02     23.15 o 
   6  -6   5      292.06      280.02     42.59 o 
   7  -6   5       12.09       10.54     32.93 o 
   8  -6   5       21.35       42.26     38.64 o 
   9  -6   5        9.51      -33.37     38.97 o 
 -10  -5   5       37.10       48.63     36.11 o 
  -9  -5   5        7.20       -5.16     31.07 o 
  -8  -5   5      180.55      191.00     32.05 o 
  -7  -5   5        4.59       -2.74     24.48 o 
  -6  -5   5      463.71      436.45     36.33 o 
  -5  -5   5      446.74      535.05     29.05 o 
  -4  -5   5       13.14       18.21     15.41 o 
  -3  -5   5       18.02       54.61     28.76 o 
  -2  -5   5      118.58      102.37     14.88 o 
  -1  -5   5     2072.07     2043.56     40.27 o 
   0  -5   5      191.83      216.56     12.56 o 
   1  -5   5     1140.66     1228.61     32.28 o 
   2  -5   5        7.16        7.61      9.55 o 
   3  -5   5       36.64       34.15     13.38 o 
   4  -5   5       33.75       17.89     13.62 o 
   5  -5   5      333.09      342.38     22.74 o 
   6  -5   5      136.30      100.88     30.30 o 
   7  -5   5        3.79       26.13     30.41 o 
   8  -5   5        1.50       37.87     35.46 o 
   9  -5   5       84.00       44.79     40.40 o 
  10  -5   5       32.31       63.56     48.85 o 
 -10  -4   5       96.10      156.86     38.09 o 
  -9  -4   5        6.81       23.38     27.55 o 
  -8  -4   5       31.88       32.60     27.11 o 
  -7  -4   5      278.22      281.12     30.19 o 
  -6  -4   5     1179.92     1180.14     53.57 o 
  -5  -4   5      102.20       88.83     24.59 o 
  -4  -4   5     1757.79     1857.90     50.01 o 
  -3  -4   5     4530.39     4566.28     97.11 o 
  -2  -4   5     3987.86     3610.09     78.40 o 
  -1  -4   5     4202.14     4297.05     61.40 o 
   0  -4   5        9.16       15.93      7.20 o 
   1  -4   5      160.83      140.90     10.11 o 
   2  -4   5     7359.59     7624.74    249.82 o 
   3  -4   5      201.10      184.29     15.27 o 
   4  -4   5        0.15        4.21     11.70 o 
   5  -4   5       99.81      100.62     17.23 o 
   6  -4   5     1124.28     1125.72     56.64 o 
   7  -4   5       48.64       39.08     32.16 o 
   8  -4   5        8.22       13.06     31.28 o 
   9  -4   5      117.33      121.74     42.37 o 
  10  -4   5       42.94       16.69     42.81 o 
 -10  -3   5       38.42       25.69     32.27 o 
  -9  -3   5      292.98      242.70     33.26 o 
  -8  -3   5      307.72      295.61     32.16 o 
  -7  -3   5        8.39       10.21     21.62 o 
  -6  -3   5     1211.93     1264.99     52.36 o 
  -5  -3   5      763.80      741.97     29.56 o 
  -4  -3   5     1595.27     1486.04     42.44 o 
  -3  -3   5     9488.73     9263.20    178.80 o 
  -2  -3   5      458.98      432.24     20.87 o 
  -1  -3   5      146.82      116.56     10.91 o 
   0  -3   5      636.06      614.36     39.90 o 
   1  -3   5     9302.30     9020.27    139.28 o 
   2  -3   5     1319.80     1458.25     45.86 o 
   3  -3   5     2438.85     2352.16     53.60 o 
   4  -3   5      460.91      376.85     19.52 o 
   5  -3   5        7.12       18.93     11.42 o 
   6  -3   5     2647.23     2577.33     61.30 o 
   7  -3   5       81.18       40.40     16.06 o 
   9  -3   5       42.81       54.45     35.35 o 
  10  -3   5      323.45      350.17     52.25 o 
  11  -3   5       37.67       93.63     47.20 o 
 -10  -2   5       18.56       17.56     28.43 o 
  -9  -2   5       70.76       62.57     29.53 o 
  -8  -2   5      438.36      415.59     35.02 o 
  -7  -2   5       48.61       37.98     20.53 o 
  -6  -2   5      155.40      115.26     20.75 o 
  -5  -2   5      570.90      619.51     73.88 o 
  -4  -2   5       34.10       36.23     11.71 o 
  -3  -2   5      911.03      844.11     28.08 o 
  -2  -2   5        6.09       -1.22      8.46 o 
  -1  -2   5     3642.90     3579.73     72.97 o 
   0  -2   5     1536.75     1413.52     32.83 o 
   1  -2   5     4270.57     4126.49     79.24 o 
   2  -2   5       15.74       17.85      6.46 o 
   3  -2   5     1766.10     1900.57     60.26 o 
   4  -2   5      143.15      186.28     17.34 o 
   5  -2   5     1641.81     1480.55     49.23 o 
   6  -2   5      986.28      924.25     30.59 o 
   7  -2   5        3.09       -9.82     18.11 o 
   8  -2   5        4.24       -8.45     26.78 o 
   9  -2   5        8.24       38.31     31.83 o 
  10  -2   5      201.16      182.66     40.51 o 
  11  -2   5        0.04       30.30     39.30 o 
 -10  -1   5        0.34       -7.57     27.00 o 
  -9  -1   5       50.51       27.44     25.14 o 
  -8  -1   5      175.51      166.85     28.87 o 
  -7  -1   5      482.68      488.37     34.69 o 
  -6  -1   5      662.56      619.54     35.24 o 
  -5  -1   5      528.84      534.21     52.20 o 
  -4  -1   5       49.81       57.04     11.37 o 
  -3  -1   5      485.97      427.12     31.45 o 
  -2  -1   5        1.34       -5.37      8.24 o 
  -1  -1   5      858.75      930.79     24.82 o 
   0  -1   5      228.98      240.57     11.19 o 
   1  -1   5      802.72      845.35     20.41 o 
   2  -1   5     2728.57     2701.67     52.26 o 
   3  -1   5       47.23       42.59     11.96 o 
   4  -1   5      803.19      775.64     33.26 o 
   5  -1   5     3171.01     3286.97     97.26 o 
   6  -1   5      460.55      463.56     29.53 o 
   7  -1   5      111.99      110.21     16.03 o 
   8  -1   5        6.01       -1.03     20.20 o 
   9  -1   5       85.45       56.20     30.96 o 
  10  -1   5       14.77       -1.65     32.49 o 
  11  -1   5        0.35      -29.64     36.00 o 
 -10   0   5      212.63      265.32     39.19 o 
  -9   0   5      252.72      271.79     33.26 o 
  -8   0   5        0.23       -3.84     23.49 o 
  -7   0   5      456.86      445.56     33.70 o 
  -6   0   5      180.04      218.44     23.71 o 
  -5   0   5      285.17      243.91     23.27 o 
  -4   0   5      266.38      233.74     11.18 o 
  -3   0   5     8350.25     8084.47    495.94 o 
  -2   0   5      598.82      656.80     21.57 o 
  -1   0   5     8079.47     7552.96    168.33 o 
   0   0   5     3693.42     3599.90     69.22 o 
   1   0   5     1240.93     1286.19     27.48 o 
   2   0   5     3012.53     2988.56     56.89 o 
   4   0   5      773.52      785.63     32.60 o 
   5   0   5      613.33      730.74     32.27 o 
   6   0   5     3869.63     3786.31    112.19 o 
   7   0   5      816.99      807.69     39.41 o 
   8   0   5     1766.09     1970.60     71.24 o 
   9   0   5      352.03      321.32     23.98 o 
  10   0   5      352.17      311.97     45.01 o 
  11   0   5       25.74       58.62     37.87 o 
 -10   1   5       42.66       31.61     31.61 o 
  -9   1   5        0.16       -8.12     23.71 o 
  -8   1   5      546.73      500.22     37.98 o 
  -7   1   5      191.16      199.01     27.77 o 
  -6   1   5      131.90      120.42     20.53 o 
  -5   1   5     4222.57     4128.43     85.89 o 
  -4   1   5     1468.75     1549.29     30.67 o 
  -3   1   5     9435.47     8320.31    240.51 o 
  -2   1   5      466.10      414.82     32.27 o 
  -1   1   5      313.78      395.67     27.61 o 
   0   1   5     1513.66     1633.07     34.08 o 
   1   1   5    13763.87    14060.21    254.16 o 
   2   1   5     1014.86     1224.86     26.08 o 
   3   1   5     2845.99     3078.17     59.12 o 
   4   1   5    12196.40    11929.28    217.03 o 
   5   1   5     1350.56     1180.47     28.49 o 
   6   1   5     4440.86     4811.13    138.86 o 
   7   1   5        1.71        6.92     17.56 o 
   8   1   5     1766.03     1820.10     66.63 o 
   9   1   5      674.61      676.19     41.49 o 
  10   1   5       79.09      101.87     33.70 o 
  11   1   5       65.23       34.58     34.25 o 
  12   1   5        9.51       40.94     43.91 o 
 -10   2   5       69.61       41.16     32.05 o 
  -9   2   5      535.72      588.92     46.76 o 
  -8   2   5       45.09       -2.74     24.26 o 
  -7   2   5       35.23       44.68     22.06 o 
  -6   2   5      141.87      130.09     16.32 o 
  -5   2   5      171.54      184.67     15.38 o 
  -4   2   5      149.67      132.44     10.54 o 
  -3   2   5       91.99       67.54      7.76 o 
  -2   2   5     3529.05     3360.51     81.34 o 
  -1   2   5     3387.98     3613.20     70.11 o 
   0   2   5     9566.13    10306.29    187.84 o 
   1   2   5     6102.19     6319.44    169.98 o 
   2   2   5     1056.76     1052.82     30.85 o 
   3   2   5      135.03      144.63      8.75 o 
   4   2   5     5558.31     6291.81    117.89 o 
   5   2   5       12.13        3.55      8.16 o 
   6   2   5        1.93      -10.10     16.08 o 
   7   2   5       28.26       36.33     17.56 o 
   8   2   5       38.97       27.33     20.75 o 
   9   2   5     1486.07     1556.11     63.56 o 
  10   2   5      385.99      450.06     40.29 o 
  11   2   5       30.99       28.21     36.00 o 
  12   2   5       73.73       25.47     39.19 o 
 -10   3   5        0.55      -38.75     29.64 o 
  -9   3   5      180.89      163.45     33.59 o 
  -8   3   5        1.43        5.38     21.95 o 
  -7   3   5      884.17      891.63     34.73 o 
  -6   3   5       52.87       57.63     15.83 o 
  -5   3   5      676.37      592.83     26.24 o 
  -4   3   5      762.44      822.12     33.21 o 
  -3   3   5       82.17      109.27     18.64 o 
  -2   3   5      221.06      238.92     13.27 o 
  -1   3   5      872.20      894.27     22.31 o 
   0   3   5       54.81       66.00     11.80 o 
   1   3   5     8375.30     9320.39    170.95 o 
   2   3   5     3157.26     3323.17     96.27 o 
   3   3   5     8712.83     9794.47    180.08 o 
   4   3   5     2919.30     3467.24     95.88 o 
   5   3   5     3792.07     4085.63     82.09 o 
   6   3   5      853.82     1082.87     31.36 o 
   7   3   5      107.08       70.15     14.82 o 
   8   3   5       25.49        6.92     20.75 o 
   9   3   5        2.71       -8.89     22.50 o 
  10   3   5      173.74      140.40     29.97 o 
  11   3   5       39.43       53.35     28.87 o 
  12   3   5        1.66      -51.37     36.88 o 
 -10   4   5        7.86      -12.07     32.27 o 
  -9   4   5       89.98       93.30     29.31 o 
  -8   4   5      175.21      225.91     32.71 o 
  -7   4   5       87.84      126.17     19.93 o 
  -6   4   5      253.13      275.02     21.25 o 
  -5   4   5       39.22       33.71     13.90 o 
  -4   4   5      444.42      397.24     21.47 o 
  -3   4   5     3028.53     3058.69     66.63 o 
  -2   4   5     1140.09     1172.28     24.35 o 
  -1   4   5     6161.29     6907.00    128.61 o 
   0   4   5     5728.90     6327.08    118.33 o 
   1   4   5     7407.41     7632.62    141.42 o 
   2   4   5     9823.29     9974.41    183.46 o 
   3   4   5     1248.25     1404.04     32.73 o 
   4   4   5        2.90       20.47      8.53 o 
   5   4   5     2348.00     2410.81     53.58 o 
   6   4   5      567.13      543.58     24.02 o 
   7   4   5      181.25      132.80     27.06 o 
   8   4   5      132.47      132.93     25.25 o 
   9   4   5      426.74      476.84     40.18 o 
  10   4   5       19.62       23.82     26.02 o 
  11   4   5        2.14      -19.76     26.13 o 
  -9   5   5       25.76       16.69     27.11 o 
  -8   5   5      104.55      146.08     23.75 o 
  -7   5   5        0.65       -6.91     18.64 o 
  -6   5   5      922.32      836.75     34.55 o 
  -5   5   5     1051.14     1020.52     36.12 o 
  -4   5   5     7898.82     7808.56    155.18 o 
  -3   5   5     2043.10     1988.87     66.08 o 
  -2   5   5     2928.08     3041.14     65.73 o 
  -1   5   5     2721.61     3042.86     60.75 o 
   0   5   5     2605.34     3141.28     62.40 o 
   1   5   5     7138.37     7030.02    131.42 o 
   2   5   5      819.96      709.73     20.98 o 
   3   5   5     5348.41     5507.12    106.22 o 
   4   5   5     1284.72     1176.69     31.55 o 
   5   5   5     4694.98     4064.84     84.19 o 
   6   5   5      830.81      872.56     30.21 o 
   7   5   5     1471.31     1438.52     42.33 o 
   8   5   5      490.64      543.91     28.53 o 
   9   5   5      622.84      632.61     44.79 o 
  10   5   5        1.39        5.82     26.56 o 
  11   5   5       28.04       22.17     28.65 o 
  12   5   5       19.02       13.39     30.30 o 
  -9   6   5      107.08      117.02     34.80 o 
  -8   6   5        9.46        0.33     21.44 o 
  -7   6   5      317.92      349.07     27.72 o 
  -6   6   5      462.49      444.93     28.68 o 
  -5   6   5      124.40      148.94     18.98 o 
  -4   6   5      934.71      959.15     33.78 o 
  -3   6   5       43.47       71.63     14.76 o 
  -2   6   5     1926.98     1989.98     49.36 o 
  -1   6   5       11.81       12.41      7.31 o 
   0   6   5     4231.61     3835.09     75.48 o 
   1   6   5      583.53      647.47     20.43 o 
   2   6   5     2060.00     2215.34     73.27 o 
   3   6   5     4995.35     5048.72     99.60 o 
   4   6   5       68.63       89.84     12.29 o 
   5   6   5     2812.76     2799.54     65.15 o 
   6   6   5       11.94        9.66     13.24 o 
   8   6   5       41.08       37.38     17.69 o 
   9   6   5     1451.11     1389.04     62.13 o 
  10   6   5       23.50        4.28     27.66 o 
  11   6   5      364.46      334.25     39.63 o 
  12   6   5       47.97       87.71     34.25 o 
  -9   7   5       93.65       94.85     29.46 o 
  -8   7   5      149.12      165.60     27.85 o 
  -7   7   5      213.61      214.23     27.63 o 
  -6   7   5       34.61       43.18     19.07 o 
  -5   7   5       19.39       -3.23     18.05 o 
  -4   7   5        7.26       -3.13     16.54 o 
  -3   7   5     3219.93     3470.36     78.79 o 
  -2   7   5      202.02      189.18     17.32 o 
  -1   7   5      799.10      801.21     37.32 o 
   0   7   5     1720.22     1670.32     46.65 o 
   1   7   5     4523.09     4150.05     82.59 o 
   2   7   5     1185.98     1223.04     32.63 o 
   3   7   5     1701.19     1904.85     58.34 o 
   4   7   5      314.26      320.50     19.48 o 
   5   7   5        1.08       -4.42     17.56 o 
   6   7   5      127.56      131.14     34.63 o 
   7   7   5      784.21      731.63     45.55 o 
   8   7   5      176.60      145.50     21.47 o 
   9   7   5      117.33      123.72     32.27 o 
  10   7   5      453.56      375.41     40.72 o 
  11   7   5       52.24       59.39     34.36 o 
  12   7   5        0.88      -12.84     35.35 o 
  -8   8   5      464.22      494.53     38.09 o 
  -7   8   5       43.72       69.28     25.26 o 
  -6   8   5       40.20       66.35     48.85 o 
  -5   8   5        5.48      -11.19     36.77 o 
  -4   8   5      938.02      909.81     36.84 o 
  -3   8   5       65.60      101.61     20.80 o 
  -2   8   5       96.34       69.22     16.64 o 
  -1   8   5     2153.19     2066.10     69.81 o 
   0   8   5       15.30       34.88     18.28 o 
   1   8   5    10057.79     9940.11    186.73 o 
   2   8   5       13.81       19.86     12.07 o 
   3   8   5      341.85      319.87     28.43 o 
   4   8   5        5.54       48.85     20.20 o 
   5   8   5     1465.64     1449.63     63.01 o 
   6   8   5      380.28      392.21     37.87 o 
   7   8   5       16.02        1.98     27.11 o 
   8   8   5      390.22      410.93     35.40 o 
   9   8   5       23.61       19.65     21.71 o 
  10   8   5       99.94      132.60     38.09 o 
  11   8   5        7.22       -0.11     36.00 o 
  12   8   5        9.38       10.54     38.75 o 
  -7   9   5        1.64        6.18     24.46 o 
  -6   9   5      327.49      325.69     57.08 o 
  -5   9   5       23.45       34.84     22.24 o 
  -4   9   5     1816.31     1820.24     55.78 o 
  -3   9   5       93.66      112.63     22.34 o 
  -2   9   5       34.08       16.09     16.67 o 
  -1   9   5     3174.25     3288.50    102.09 o 
   0   9   5      389.80      389.58     32.27 o 
   1   9   5     3431.59     3243.40     69.97 o 
   2   9   5       45.85       38.53     22.17 o 
   3   9   5     1336.10     1285.96     55.43 o 
   4   9   5      596.83      597.48     41.82 o 
   5   9   5     3796.41     3740.32    118.99 o 
   6   9   5     2724.33     2677.74     95.72 o 
   7   9   5       83.91      146.98     34.58 o 
   8   9   5      998.83     1064.11     64.44 o 
   9   9   5       36.12       38.17     25.49 o 
  10   9   5        8.44      -15.42     26.80 o 
  11   9   5        2.79      -21.19     36.66 o 
  -7  10   5      232.35      232.85     42.54 o 
  -6  10   5      242.02      230.32     39.90 o 
  -5  10   5       32.92       32.52     24.91 o 
  -4  10   5      325.60      331.94     28.43 o 
  -3  10   5      504.55      546.33     33.73 o 
  -2  10   5      422.88      401.97     35.51 o 
  -1  10   5        0.99       -2.31     21.62 o 
   0  10   5      434.90      437.00     36.22 o 
   1  10   5      351.64      339.63     34.14 o 
   2  10   5     1003.86      885.08     51.26 o 
   3  10   5     4545.92     4340.43    133.59 o 
   4  10   5     1753.81     1784.65     72.56 o 
   5  10   5     1927.93     1827.13     75.19 o 
   6  10   5       22.70        0.77     30.08 o 
   7  10   5       92.71       99.01     32.49 o 
   8  10   5        2.09       15.59     30.74 o 
   9  10   5      372.52      371.24     48.96 o 
  10  10   5      197.06      248.98     35.86 o 
  11  10   5        0.14       -6.70     48.74 o 
  -6  11   5        3.62       56.92     28.03 o 
  -5  11   5       14.36       43.71     27.16 o 
  -4  11   5      327.62      401.61     33.06 o 
  -3  11   5     1804.30     1920.20     78.49 o 
  -2  11   5      201.88      187.93     35.35 o 
  -1  11   5      217.01      195.17     32.49 o 
   0  11   5     1130.85     1000.67     56.42 o 
   1  11   5       49.80       40.83     25.80 o 
   2  11   5       34.70       31.17     26.45 o 
   3  11   5      871.01      872.46     53.24 o 
   4  11   5      176.85      151.04     35.24 o 
   5  11   5      535.66      599.02     48.85 o 
   6  11   5      125.49       82.66     32.82 o 
   7  11   5       56.76       51.70     33.26 o 
   8  11   5       20.11       12.29     34.03 o 
   9  11   5      717.45      747.54     61.58 o 
  10  11   5       25.95       20.36     31.99 o 
  11  11   5       19.24      -39.49     32.46 o 
  -5  12   5        3.11       53.26     28.85 o 
  -4  12   5      385.23      370.73     36.81 o 
  -3  12   5      235.84      310.04     32.74 o 
  -2  12   5        3.48      -44.95     29.97 o 
  -1  12   5      341.69      350.50     40.62 o 
   0  12   5     2367.23     2177.74     86.06 o 
   1  12   5      548.31      593.09     48.30 o 
   2  12   5     1650.14     1610.11     72.56 o 
   3  12   5      307.71      318.22     41.60 o 
   4  12   5       35.25       76.07     32.93 o 
   5  12   5     1370.07     1391.89     71.24 o 
   6  12   5      179.84      217.35     39.63 o 
   7  12   5      198.03      181.34     43.03 o 
   8  12   5      217.22      277.39     43.69 o 
   9  12   5      513.29      548.96     58.18 o 
  10  12   5        6.30      -55.49     36.99 o 
  -4  13   5       82.71       82.32     31.14 o 
  -3  13   5       11.53      -15.59     41.27 o 
  -2  13   5      159.81      104.17     39.63 o 
  -1  13   5      190.45      176.62     43.25 o 
   0  13   5     1097.45     1051.60     63.45 o 
   1  13   5      479.99      465.98     45.99 o 
   2  13   5      177.93      203.84     41.27 o 
   3  13   5     1145.91     1162.36     69.59 o 
   4  13   5       44.67        8.45     33.26 o 
   5  13   5       16.90       17.45     34.91 o 
   6  13   5     1866.96     1862.04     88.80 o 
   7  13   5       47.62       49.51     37.65 o 
   8  13   5      241.73      257.19     50.27 o 
   9  13   5      286.65      320.86     49.95 o 
  10  13   5       21.37       22.83     45.34 o 
  -3  14   5       52.62       18.66     43.36 o 
  -2  14   5      127.06       39.41     45.55 o 
  -1  14   5        0.50      -59.11     39.41 o 
   0  14   5       40.46        0.88     36.77 o 
   1  14   5        0.46      -40.51     33.04 o 
   2  14   5       14.81      -14.38     36.00 o 
   3  14   5       58.83       79.36     41.93 o 
   4  14   5     1384.49     1359.95     74.86 o 
   5  14   5      400.41      438.09     50.38 o 
   6  14   5      120.94       91.88     45.12 o 
   7  14   5      342.65      327.45     53.02 o 
   8  14   5       75.54       37.54     42.26 o 
   9  14   5        0.52       23.27     42.59 o 
  -2  15   5        6.52       38.53     50.82 o 
  -1  15   5       29.71      -15.04     43.03 o 
   0  15   5       24.15      -16.58     44.46 o 
   1  15   5      259.22      242.70     50.27 o 
   2  15   5       25.87      -34.14     39.19 o 
   3  15   5      335.56      385.29     51.59 o 
   4  15   5        8.39      -61.09     40.72 o 
   5  15   5      174.65      158.29     47.42 o 
   6  15   5       51.96       14.82     42.59 o 
   7  15   5        1.95      -59.44     39.63 o 
   0  16   5      140.65      148.63     53.79 o 
   1  16   5        1.25      -58.40     39.63 o 
   2  16   5       15.02       85.73     43.69 o 
   3  16   5      315.73      296.38     51.15 o 
   4  16   5      110.24       96.71     46.21 o 
   5  16   5      273.56      324.70     54.12 o 
  -5 -13   6       13.43       60.15     49.29 o 
  -4 -13   6       82.13       26.89     44.68 o 
  -3 -13   6       55.41        8.56     42.92 o 
  -2 -13   6        2.41       29.64     40.29 o 
  -1 -13   6        0.02       17.23     42.48 o 
   0 -13   6       29.64       -8.01     39.96 o 
  -6 -12   6       43.45       14.60     46.98 o 
  -5 -12   6       50.99       57.08     46.43 o 
  -4 -12   6        1.69      -19.32     40.07 o 
  -3 -12   6       37.52       30.49     41.38 o 
  -2 -12   6        0.10      -30.41     40.40 o 
  -1 -12   6       44.90       35.68     40.72 o 
   0 -12   6       26.67       45.77     38.09 o 
   1 -12   6        9.21        5.71     36.88 o 
  -7 -11   6       41.79       -7.90     42.48 o 
  -6 -11   6        5.93       60.59     43.36 o 
  -5 -11   6      192.87      154.78     44.68 o 
  -4 -11   6      154.66      181.40     33.92 o 
  -3 -11   6       64.06       36.43     27.79 o 
  -2 -11   6       40.75       63.01     39.96 o 
  -1 -11   6      168.22      190.45     42.92 o 
   0 -11   6       33.65       37.10     36.55 o 
   1 -11   6      504.41      600.22     52.91 o 
   4 -11   6       23.15       20.97     39.41 o 
   5 -11   6       65.33       34.14     44.46 o 
  -7 -10   6       57.45       45.01     39.85 o 
  -6 -10   6        2.76       19.54     35.89 o 
  -5 -10   6      263.88      304.83     47.53 o 
  -4 -10   6      119.84      161.07     31.51 o 
  -3 -10   6      269.23      331.15     31.39 o 
  -2 -10   6       29.95       68.89     24.05 o 
  -1 -10   6       51.22       30.63     34.69 o 
   0 -10   6      459.29      491.66     48.52 o 
   1 -10   6       11.78       82.77     34.47 o 
   2 -10   6       31.62       48.85     33.81 o 
   3 -10   6        1.69      -34.36     31.28 o 
   4 -10   6      173.10       99.01     41.93 o 
   5 -10   6        3.69       -0.77     37.32 o 
   6 -10   6       27.13      -16.58     44.57 o 
  -8  -9   6       10.40       65.20     37.21 o 
  -7  -9   6       39.41       29.64     36.11 o 
  -6  -9   6       29.44       39.08     32.60 o 
  -5  -9   6      228.94      271.53     32.67 o 
  -4  -9   6       28.81       15.60     24.51 o 
  -3  -9   6       13.41       19.12     21.30 o 
  -2  -9   6       22.67        4.27     19.28 o 
  -1  -9   6      246.95      266.03     25.01 o 
   0  -9   6       25.98       59.39     32.71 o 
   1  -9   6      769.16      732.83     56.97 o 
   2  -9   6      113.66      150.22     24.41 o 
   3  -9   6       12.25       -4.63     20.58 o 
   4  -9   6      150.84       90.34     35.24 o 
   5  -9   6       90.32       69.37     38.20 o 
   6  -9   6      120.20      133.81     43.69 o 
   7  -9   6        5.01        7.57     45.55 o 
  -8  -8   6       59.08        2.85     32.71 o 
  -7  -8   6       27.66       47.86     29.86 o 
  -6  -8   6      336.80      246.54     35.68 o 
  -5  -8   6      104.57      123.54     26.29 o 
  -4  -8   6       24.87       27.36     40.01 o 
  -3  -8   6       15.18       17.47     21.57 o 
  -2  -8   6      302.07      300.87     25.47 o 
  -1  -8   6      558.68      543.37     32.05 o 
   0  -8   6       53.74        0.44     29.31 o 
   1  -8   6      685.34      770.48     54.67 o 
   2  -8   6        1.73        6.54     21.84 o 
   3  -8   6      392.65      395.95     32.22 o 
   4  -8   6      201.35      230.12     58.56 o 
   5  -8   6       10.32      -36.99     34.47 o 
   6  -8   6       33.06       -5.60     35.02 o 
   7  -8   6      170.48      131.50     45.66 o 
   8  -8   6        4.17       26.34     45.55 o 
  -9  -7   6      171.94      183.87     35.24 o 
  -8  -7   6       64.10       22.39     30.63 o 
  -7  -7   6      482.31      467.73     39.96 o 
  -6  -7   6      192.24      161.47     30.19 o 
  -5  -7   6       17.26      -18.27     29.86 o 
  -4  -7   6     1221.23     1084.90     43.31 o 
  -3  -7   6        5.65        5.01     19.20 o 
  -2  -7   6      130.50      156.29     20.21 o 
  -1  -7   6      152.39      122.73     21.84 o 
   0  -7   6      771.02      840.41     33.58 o 
   1  -7   6      383.13      402.06     40.45 o 
   2  -7   6     2310.99     2149.30     59.10 o 
   3  -7   6       80.94       57.30     18.51 o 
   4  -7   6        1.17       13.08     18.52 o 
   5  -7   6      819.73      933.82     64.00 o 
   6  -7   6       71.04       56.20     38.97 o 
   7  -7   6       25.62       36.22     39.19 o 
   8  -7   6       75.37       65.75     43.36 o 
  -9  -6   6      122.87      141.38     39.30 o 
  -8  -6   6        3.64       -0.99     30.96 o 
  -7  -6   6       36.58        4.17     25.58 o 
  -6  -6   6      298.96      232.05     31.39 o 
  -5  -6   6      810.56      846.45     58.56 o 
  -4  -6   6       45.79       57.26     15.27 o 
  -3  -6   6      641.19      791.28     87.82 o 
  -2  -6   6     1075.39     1301.37     57.52 o 
  -1  -6   6      297.78      318.11     21.29 o 
   0  -6   6     3639.06     3540.19     78.22 o 
   1  -6   6      242.48      239.04     19.94 o 
   3  -6   6       19.17       34.97     33.70 o 
   4  -6   6      520.42      484.78     28.21 o 
   5  -6   6        0.06      -29.22     22.28 o 
   6  -6   6       77.90       80.02     36.11 o 
   7  -6   6       51.15       35.02     36.11 o 
   8  -6   6      160.45      142.70     43.91 o 
   9  -6   6       24.33       -3.51     45.34 o 
  -9  -5   6        0.51       -3.07     28.87 o 
  -8  -5   6       17.99       18.99     27.11 o 
  -7  -5   6       40.48      118.11     27.22 o 
  -6  -5   6      558.59      434.47     37.43 o 
  -5  -5   6       20.29       49.67     18.30 o 
  -4  -5   6       41.90       13.58     17.34 o 
  -3  -5   6       16.64       10.93     15.33 o 
  -2  -5   6      660.66      728.17     58.18 o 
  -1  -5   6       65.55       58.81     13.94 o 
   0  -5   6      167.13      190.52     20.22 o 
   1  -5   6      329.89      381.74     20.30 o 
   2  -5   6      693.96      611.92     33.64 o 
   3  -5   6     1195.86     1090.30     51.43 o 
   4  -5   6     1093.32      999.46     34.50 o 
   5  -5   6        2.06        1.84     15.29 o 
   6  -5   6      203.40      214.04     21.24 o 
   7  -5   6       36.88       -7.03     33.26 o 
   8  -5   6      281.07      290.23     45.01 o 
   9  -5   6       41.43       52.25     40.29 o 
  10  -5   6        6.70       -1.98     42.92 o 
 -10  -4   6       57.33       68.39     33.81 o 
  -9  -4   6       22.12       38.31     29.09 o 
  -8  -4   6       17.99       23.71     26.02 o 
  -7  -4   6       11.92       18.33     22.94 o 
  -6  -4   6       67.71       24.92     22.94 o 
  -5  -4   6        5.63        1.19     16.03 o 
  -4  -4   6      380.73      385.11     24.28 o 
  -3  -4   6      233.96      202.73     36.39 o 
  -2  -4   6     3167.94     3400.71     96.16 o 
  -1  -4   6      382.35      373.72     20.30 o 
   0  -4   6       39.10       63.56      8.47 o 
   1  -4   6       56.08       53.92      8.45 o 
   2  -4   6      214.95      215.73     15.23 o 
   3  -4   6      836.59      940.75     45.44 o 
   4  -4   6      476.16      487.16     24.10 o 
   5  -4   6        4.60        2.90     13.56 o 
   6  -4   6      129.31      136.73     18.52 o 
   7  -4   6      537.55      566.53     49.95 o 
   8  -4   6       42.95       91.33     35.89 o 
   9  -4   6        4.56       45.77     36.00 o 
  10  -4   6        4.37        6.81     39.30 o 
 -10  -3   6        3.23       12.18     29.97 o 
  -9  -3   6      231.41      217.13     36.22 o 
  -8  -3   6       11.78       34.80     26.56 o 
  -7  -3   6       15.08       35.79     22.39 o 
  -6  -3   6     1123.46     1056.65     48.41 o 
  -5  -3   6     1237.14     1102.57     37.59 o 
  -4  -3   6      204.30      153.44     17.84 o 
  -3  -3   6      638.21      600.60     35.57 o 
  -2  -3   6        9.55       12.09     11.79 o 
  -1  -3   6       55.50       91.41     13.17 o 
   0  -3   6     2384.01     2404.61     55.67 o 
   1  -3   6     6813.93     6467.75    102.24 o 
   2  -3   6       77.86      100.16     14.81 o 
   3  -3   6      958.66      943.13     28.84 o 
   4  -3   6     1286.55     1269.27     36.23 o 
   5  -3   6      546.56      583.70     25.42 o 
   6  -3   6      306.08      374.12     25.74 o 
   7  -3   6      234.26      294.39     38.69 o 
   8  -3   6        2.78        2.41     31.07 o 
   9  -3   6       17.54      -16.03     32.93 o 
  10  -3   6       56.18       68.28     42.48 o 
 -10  -2   6      132.59      172.01     38.42 o 
  -9  -2   6        0.87        6.15     28.76 o 
  -8  -2   6      479.43      572.89     44.57 o 
  -7  -2   6      153.90      113.50     24.81 o 
  -6  -2   6       37.79       22.94     19.54 o 
  -5  -2   6      995.90      812.00     30.95 o 
  -4  -2   6       24.11       29.23     13.17 o 
  -3  -2   6       22.36       12.95     12.79 o 
  -2  -2   6    11922.41    12011.47    226.29 o 
  -1  -2   6    21495.81    21935.13    727.34 o 
   0  -2   6      330.48      301.75     15.24 o 
   1  -2   6     5024.96     4792.17     92.09 o 
   2  -2   6      312.01      287.67     12.60 o 
   3  -2   6     1134.25     1215.71     45.12 o 
   4  -2   6     2601.29     2781.25     85.84 o 
   5  -2   6      104.48      104.39     18.44 o 
   6  -2   6      562.39      476.24     24.17 o 
   7  -2   6      582.78      505.45     26.24 o 
   8  -2   6     1314.50     1193.70     40.05 o 
   9  -2   6       61.49      114.82     35.46 o 
  10  -2   6       12.28      -16.69     33.59 o 
  11  -2   6       14.22       38.97     42.81 o 
 -10  -1   6        0.27      -22.72     28.65 o 
  -9  -1   6        1.71      -19.32     25.36 o 
  -8  -1   6       67.75       26.78     26.13 o 
  -7  -1   6        7.99        3.73     19.87 o 
  -6  -1   6      312.20      323.60     27.88 o 
  -5  -1   6       24.23       63.58     27.88 o 
  -4  -1   6     1035.91     1061.14     34.12 o 
  -3  -1   6     1131.01     1118.43     33.65 o 
  -2  -1   6      933.90      942.39     67.62 o 
  -1  -1   6     2023.15     2023.85     45.62 o 
   0  -1   6     1608.43     1575.21     46.65 o 
   1  -1   6      169.75      207.89     18.22 o 
   2  -1   6        2.20        3.02      4.96 o 
   3  -1   6     4167.30     4019.13    116.25 o 
   4  -1   6      131.57      133.37     17.45 o 
   5  -1   6      235.45      220.75     19.65 o 
   6  -1   6      234.40      190.67     22.17 o 
   7  -1   6      268.52      195.83     23.38 o 
   8  -1   6     1280.51     1392.71    115.64 o 
   9  -1   6      109.69       95.50     32.71 o 
  10  -1   6      150.91      142.59     38.75 o 
  11  -1   6       15.42        4.06     37.21 o 
 -10   0   6       37.67       72.56     34.47 o 
  -9   0   6       52.94       28.87     26.45 o 
  -8   0   6      158.55      180.79     28.98 o 
  -7   0   6      263.32      270.58     30.08 o 
  -6   0   6        0.54       27.33     20.20 o 
  -5   0   6      601.95      617.51     59.39 o 
  -4   0   6       69.42       65.60     12.77 o 
  -3   0   6     2695.20     2623.80     70.14 o 
  -2   0   6      583.49      598.29     22.40 o 
  -1   0   6      166.12      146.05     10.34 o 
   0   0   6     3889.06     4029.56     77.91 o 
   1   0   6     1927.42     1861.23     38.71 o 
   2   0   6     1515.43     1673.17     34.61 o 
   3   0   6     6222.58     6379.75    176.29 o 
   4   0   6     1956.35     1995.96     64.44 o 
   5   0   6     1823.29     1982.12     65.31 o 
   6   0   6     1009.41      970.37     43.14 o 
   7   0   6        2.00       14.16     18.77 o 
   8   0   6      123.54      148.19     24.70 o 
   9   0   6       40.23       37.44     19.15 o 
  10   0   6       21.66        4.28     31.07 o 
  11   0   6       44.53       65.09     37.98 o 
 -10   1   6       10.63       24.92     32.16 o 
  -9   1   6      105.71      126.13     32.71 o 
  -8   1   6      202.77      138.31     30.41 o 
  -7   1   6        5.26      -19.98     21.62 o 
  -6   1   6      134.11      133.26     22.17 o 
  -5   1   6     3065.17     2892.12     88.58 o 
  -4   1   6      126.82      128.27     10.13 o 
  -3   1   6     3743.99     3425.50    188.31 o 
  -2   1   6      931.29      962.10     27.99 o 
  -1   1   6      352.98      374.40     15.91 o 
   0   1   6     3657.60     3321.30     65.12 o 
   1   1   6      841.89      771.86     23.16 o 
   2   1   6     1950.86     1927.86     39.25 o 
   3   1   6      313.81      397.04     14.16 o 
   4   1   6    11793.32    12264.88    325.47 o 
   5   1   6       15.35       16.47     14.05 o 
   6   1   6     1356.90     1629.76     59.72 o 
   7   1   6      101.57      101.21     20.20 o 
   8   1   6       19.64       -0.88     20.64 o 
   9   1   6       10.05        2.52     25.36 o 
  10   1   6       10.02       11.67     20.68 o 
  11   1   6        2.59        1.87     34.58 o 
  12   1   6        1.08       29.86     41.16 o 
 -10   2   6       61.27       49.73     31.17 o 
  -9   2   6        2.49      -30.41     27.55 o 
  -8   2   6        0.65      -32.93     24.92 o 
  -7   2   6     1530.28     1564.67     63.56 o 
  -6   2   6      260.13      259.61     28.10 o 
  -5   2   6     1328.63     1393.53     37.83 o 
  -4   2   6      308.34      281.37     19.15 o 
  -3   2   6      225.48      323.11     50.77 o 
  -2   2   6       42.38       52.66      9.36 o 
  -1   2   6    11262.35    11212.83    206.24 o 
   0   2   6     5245.08     5564.14    104.65 o 
   1   2   6     7976.21     8302.95    152.91 o 
   2   2   6     9396.19    10363.32    258.62 o 
   3   2   6       82.46       58.10      6.81 o 
   4   2   6     3225.31     3215.24     68.39 o 
   5   2   6     1460.82     1715.86     37.63 o 
   6   2   6       70.81       66.96     19.32 o 
   7   2   6     1024.29     1106.82     49.18 o 
   8   2   6     1606.74     1595.07     63.67 o 
   9   2   6       14.77       19.10     21.30 o 
  10   2   6      144.69      154.67     31.83 o 
  11   2   6       36.90        8.78     34.36 o 
  12   2   6       66.06       99.34     45.12 o 
 -10   3   6        9.60      -22.61     31.83 o 
  -9   3   6       24.13       59.06     32.16 o 
  -8   3   6      177.36      167.84     29.20 o 
  -7   3   6      113.74       79.80     25.36 o 
  -6   3   6      100.77      127.99     24.70 o 
  -5   3   6        1.41       -1.60     19.32 o 
  -4   3   6       10.02       34.02     11.39 o 
  -3   3   6      622.76      546.33     22.33 o 
  -2   3   6     3694.72     3956.95     99.34 o 
  -1   3   6    14744.30    15227.82    277.09 o 
   0   3   6      781.10      937.86     24.02 o 
   1   3   6      126.66       93.01      7.89 o 
   3   3   6     4616.62     5026.72    129.31 o 
   4   3   6      109.42      146.42     13.28 o 
   5   3   6      101.22      104.77     10.55 o 
   6   3   6     2837.37     2689.73     64.82 o 
   7   3   6     1970.85     1878.61     69.48 o 
   8   3   6      868.34     1014.39     48.41 o 
   9   3   6        2.79       22.94     21.95 o 
  10   3   6      134.66      136.88     30.30 o 
  11   3   6        9.68       -5.60     28.43 o 
  12   3   6        6.89      -11.53     41.82 o 
  -9   4   6      219.98      178.16     33.92 o 
  -8   4   6      123.64       73.88     27.44 o 
  -7   4   6      361.25      327.01     32.38 o 
  -6   4   6      111.85       75.01     17.10 o 
  -5   4   6     2423.95     2588.34    138.09 o 
  -4   4   6     1566.88     1614.97     42.95 o 
  -3   4   6      553.22      664.06     24.34 o 
  -2   4   6     2286.78     2540.65     54.48 o 
  -1   4   6      498.02      471.19     34.30 o 
   0   4   6     2667.16     2808.08     56.89 o 
   1   4   6     4363.78     5228.50     99.63 o 
   2   4   6      284.27      205.09     14.49 o 
   3   4   6     3988.45     4737.26     91.39 o 
   4   4   6      664.80      679.22     21.90 o 
   5   4   6       91.13      116.92     11.86 o 
   6   4   6      378.74      442.10     22.29 o 
   7   4   6     1408.95     1324.60     57.08 o 
   8   4   6     1057.71      974.87     51.15 o 
   9   4   6        8.93      -13.39     23.82 o 
  10   4   6       12.42       -7.57     26.34 o 
  11   4   6      136.78      168.06     34.58 o 
  12   4   6       16.86       32.49     32.49 o 
  -9   5   6       25.72       59.82     30.08 o 
  -8   5   6       20.86        2.96     28.87 o 
  -7   5   6       11.04       28.22     18.33 o 
  -6   5   6      839.04      831.21     46.71 o 
  -5   5   6      565.76      571.40     43.47 o 
  -4   5   6     4730.09     4773.14    100.77 o 
  -3   5   6      491.70      497.93     24.41 o 
  -2   5   6      931.46      914.94     38.20 o 
  -1   5   6      158.43      169.98     14.49 o 
   0   5   6     4234.19     4342.95     84.47 o 
   2   5   6      588.34      574.57     19.52 o 
   3   5   6     6581.56     6519.50    123.96 o 
   4   5   6     7431.08     7373.56    173.93 o 
   5   5   6     8727.56     8658.34    164.61 o 
   6   5   6       11.86       26.24     12.32 o 
   7   5   6       71.40       99.10     16.63 o 
   8   5   6       60.05       45.99     23.05 o 
   9   5   6      382.94      384.64     37.54 o 
  10   5   6       34.26       40.29     28.76 o 
  11   5   6        0.54       25.36     30.96 o 
  12   5   6      105.12       87.05     34.14 o 
  -9   6   6        1.82        0.99     32.82 o 
  -8   6   6        2.03       -8.34     28.98 o 
  -7   6   6      163.57      146.52     24.47 o 
  -6   6   6     1127.75     1122.08     41.72 o 
  -5   6   6      924.59      999.34     87.93 o 
  -4   6   6      548.23      460.83     32.60 o 
  -3   6   6     1126.27     1202.94     37.01 o 
  -2   6   6      366.70      359.50     26.89 o 
  -1   6   6     4201.00     4074.36     80.41 o 
   0   6   6     2018.76     1869.08     41.92 o 
   1   6   6      707.67      737.07     34.08 o 
   2   6   6     4082.13     3995.46     79.81 o 
   3   6   6    11461.43    11317.79    210.18 o 
   4   6   6     3516.96     3367.79     70.94 o 
   5   6   6     3195.04     3148.97     68.72 o 
   6   6   6        0.30      -10.35     12.61 o 
   7   6   6      355.80      399.55     24.14 o 
   8   6   6      606.39      671.36     46.54 o 
   9   6   6      510.26      453.57     40.51 o 
  10   6   6      414.59      399.89     40.94 o 
  11   6   6       15.69        5.82     31.07 o 
  12   6   6      121.93       77.06     36.11 o 
  -8   7   6      345.19      305.75     31.15 o 
  -7   7   6      184.46      196.91     35.18 o 
  -6   7   6       20.91       29.74     19.45 o 
  -5   7   6       56.70       70.67     20.32 o 
  -4   7   6     1534.37     1575.47     65.92 o 
  -3   7   6      153.85      164.30     18.85 o 
  -2   7   6     6568.20     6329.03    172.45 o 
  -1   7   6      814.06      905.94     40.40 o 
   0   7   6      383.74      445.29     19.01 o 
   1   7   6      627.82      672.00     22.58 o 
   2   7   6      108.99       81.03     11.57 o 
   3   7   6     2182.25     2161.18     49.69 o 
   4   7   6      951.95      897.05     29.56 o 
   5   7   6     1067.63     1112.39     34.34 o 
   6   7   6       59.85       56.38     19.26 o 
   7   7   6     4526.20     4411.25     96.35 o 
   8   7   6      222.10      255.62     29.86 o 
   9   7   6     1157.59     1205.06     62.90 o 
  10   7   6       46.26       53.02     29.53 o 
  11   7   6       30.20       28.21     33.70 o 
  12   7   6        3.42      -45.34     34.14 o 
  -8   8   6       14.10      -13.25     26.76 o 
  -7   8   6      137.90      154.04     28.88 o 
  -6   8   6       30.61      -15.68     21.94 o 
  -5   8   6      353.57      461.35     30.13 o 
  -4   8   6      206.57      212.59     51.43 o 
  -3   8   6      758.71      827.77     52.03 o 
  -2   8   6      256.04      260.70     28.32 o 
  -1   8   6     3166.60     3344.16    101.98 o 
   0   8   6       16.76       11.86     16.58 o 
   1   8   6     1996.71     2095.55     55.27 o 
   2   8   6       15.34       28.21     13.12 o 
   3   8   6        4.33       -4.46     10.84 o 
   4   8   6      216.48      287.60     21.95 o 
   5   8   6      124.12      121.37     30.35 o 
   6   8   6      666.39      711.24     32.15 o 
   7   8   6      307.53      328.99     30.85 o 
   8   8   6      508.20      506.63     31.30 o 
   9   8   6      110.79       94.29     30.85 o 
  10   8   6      178.00      175.96     35.35 o 
  11   8   6        4.74       15.37     32.05 o 
  12   8   6       26.74       39.96     40.40 o 
  -7   9   6       25.01       14.41     27.27 o 
  -6   9   6      277.92      251.03     28.99 o 
  -5   9   6       21.78       26.93     21.27 o 
  -4   9   6       17.92       34.46     20.47 o 
  -3   9   6      159.17      153.46     22.47 o 
  -2   9   6       18.46        5.82     21.30 o 
  -1   9   6     5244.56     5479.85    156.42 o 
   0   9   6      139.05      180.68     26.24 o 
   1   9   6      389.14      380.14     20.64 o 
   2   9   6       47.69       33.43     12.85 o 
   3   9   6     4793.90     4577.47     95.90 o 
   4   9   6      882.09      828.34     49.56 o 
   5   9   6      944.34      945.96     36.19 o 
   6   9   6     1453.35     1446.38     47.19 o 
   7   9   6        0.29       -9.13     18.80 o 
   8   9   6      672.07      762.74     38.71 o 
   9   9   6       51.29       58.05     30.13 o 
  10   9   6       35.42       25.25     34.25 o 
  11   9   6       78.86       19.98     36.22 o 
  -7  10   6        8.07      -20.06     28.61 o 
  -6  10   6      569.48      721.63     55.98 o 
  -5  10   6       14.54       15.29     26.11 o 
  -4  10   6        2.80        2.85     22.22 o 
  -3  10   6      417.42      440.97     32.10 o 
  -2  10   6      877.40      805.39     48.08 o 
  -1  10   6      474.99      452.25     38.42 o 
   0  10   6      117.60      156.53     26.56 o 
   1  10   6       30.94       57.08     23.16 o 
   2  10   6       95.58      119.54     33.64 o 
   3  10   6    13026.85    12496.10    237.83 o 
   4  10   6      790.74      848.88     35.55 o 
   5  10   6     1077.98     1128.74     41.14 o 
   6  10   6      211.50      235.24     25.46 o 
   7  10   6       19.99       25.25     30.35 o 
   8  10   6      246.98      248.63     28.89 o 
   9  10   6        3.55       -7.22     24.92 o 
  10  10   6      555.06      562.02     56.42 o 
  11  10   6        1.39       14.27     46.76 o 
  -6  11   6        1.59      -35.46     27.38 o 
  -5  11   6       42.34       62.32     28.32 o 
  -4  11   6      284.50      295.88     33.70 o 
  -3  11   6       68.53       77.17     30.96 o 
  -2  11   6      495.20      529.20     43.14 o 
  -1  11   6       47.27       24.81     29.20 o 
   0  11   6       63.24       48.63     28.21 o 
   1  11   6     1362.40     1288.38     59.82 o 
   2  11   6      454.84      442.94     27.04 o 
   3  11   6       76.67       67.03     18.36 o 
   4  11   6      897.34      853.47     52.69 o 
   5  11   6       35.62       62.46     32.71 o 
   6  11   6      157.87      143.69     33.48 o 
   7  11   6      447.52      440.18     45.34 o 
   8  11   6     1099.51     1137.07     48.59 o 
   9  11   6       54.13       23.41     28.09 o 
  10  11   6      439.04      510.03     43.02 o 
  11  11   6        9.55      -22.39     50.49 o 
  -5  12   6      371.93      406.45     63.23 o 
  -4  12   6       35.57       43.13     30.30 o 
  -3  12   6       43.14       73.33     38.09 o 
  -2  12   6      105.53       83.65     37.54 o 
  -1  12   6      427.56      417.79     43.14 o 
   0  12   6       19.24      -17.34     31.50 o 
   1  12   6       41.45       54.45     31.39 o 
   2  12   6      318.53      348.74     42.59 o 
   3  12   6        6.03       30.52     30.08 o 
   4  12   6      284.18      254.45     41.38 o 
   5  12   6       75.97       65.42     35.57 o 
   6  12   6      156.93      150.61     37.43 o 
   7  12   6     1634.25     1621.20     78.60 o 
   8  12   6       16.51        1.98     34.69 o 
   9  12   6      402.77      400.22     39.91 o 
  10  12   6       15.59      -40.77     30.63 o 
  -4  13   6       36.88       67.95     40.83 o 
  -3  13   6       22.70       -0.77     37.87 o 
  -2  13   6      556.68      640.07     56.31 o 
  -1  13   6     1173.29     1186.51     69.05 o 
   0  13   6       21.83       40.07     33.59 o 
   1  13   6        0.83      -14.71     33.81 o 
   2  13   6      362.70      272.78     40.29 o 
   3  13   6      991.50     1067.52     67.51 o 
   4  13   6       84.62       80.35     35.35 o 
   5  13   6       11.40        9.99     34.58 o 
   6  13   6      130.90      107.36     42.70 o 
   7  13   6     1672.17     1583.33     80.68 o 
   8  13   6      133.83       92.65     43.58 o 
   9  13   6      383.78      466.92    129.04 o 
  10  13   6        3.95      -32.86     36.67 o 
  -3  14   6        0.50       45.55     43.91 o 
  -2  14   6      498.38      513.51     56.53 o 
  -1  14   6       47.90       96.60     45.66 o 
   0  14   6       53.96       78.71     38.64 o 
   1  14   6        2.24       -1.65     35.46 o 
   2  14   6      652.20      473.88     49.51 o 
   3  14   6      275.24      247.20     44.46 o 
   4  14   6     1066.63     1102.64     69.05 o 
   5  14   6       65.39       54.78     38.97 o 
   6  14   6     1117.69     1199.24     73.88 o 
   7  14   6      168.53      167.95     45.01 o 
   8  14   6        5.04      -40.07     42.81 o 
   9  14   6        0.07      -48.96     39.19 o 
  -1  15   6       22.33       -7.68     48.19 o 
   0  15   6       55.47       37.54     46.76 o 
   1  15   6      125.82      132.93     44.24 o 
   2  15   6      268.10      222.18     49.73 o 
   3  15   6       98.40      102.53     46.43 o 
   4  15   6      256.86      295.17     48.52 o 
   5  15   6       37.73       42.26     46.10 o 
   6  15   6       23.63       42.15     42.15 o 
   7  15   6       27.47       20.75     42.92 o 
   1  16   6       10.75       42.37     45.66 o 
   2  16   6        0.47       12.18     43.36 o 
   3  16   6      215.37      117.67     52.25 o 
   4  16   6        1.94      -27.11     46.10 o 
  -3 -13   7       16.81        8.67     43.69 o 
  -2 -13   7       13.09      -13.94     40.51 o 
  -1 -13   7        2.22      -57.08     42.48 o 
   0 -13   7       23.85       36.66     42.70 o 
  -5 -12   7        3.46      -35.02     44.79 o 
  -4 -12   7        8.74      -47.85     31.90 o 
  -3 -12   7        7.89      -20.31     45.55 o 
  -2 -12   7       41.42       77.28     44.57 o 
  -1 -12   7       16.20      -13.39     40.83 o 
   0 -12   7       55.65       25.80     39.52 o 
   1 -12   7        2.74       49.51     41.38 o 
  -6 -11   7        0.01      -55.65     37.10 o 
  -5 -11   7       16.34      -33.26     41.82 o 
  -4 -11   7        0.42      -12.01     29.14 o 
  -3 -11   7       18.67      -39.63     41.16 o 
  -2 -11   7        2.57       28.21     41.16 o 
  -1 -11   7      132.92      146.76     43.25 o 
   0 -11   7       61.32       50.38     39.41 o 
   1 -11   7       62.12       80.79     39.74 o 
   2 -11   7        1.68       23.49     37.76 o 
  -7 -10   7       35.81       25.47     40.83 o 
  -6 -10   7       99.54       93.96     43.25 o 
  -5 -10   7        2.70        2.05     28.46 o 
  -4 -10   7       18.26       30.61     27.94 o 
  -3 -10   7      369.34      407.93     34.34 o 
  -2 -10   7       24.76       80.02     40.29 o 
  -1 -10   7      287.79      299.01     42.92 o 
   0 -10   7       60.79       75.19     37.54 o 
   1 -10   7        1.02       14.05     35.89 o 
   2 -10   7       18.85        6.81     36.44 o 
   4 -10   7       31.44       -5.38     30.96 o 
   5 -10   7        6.30       15.37     41.27 o 
   6 -10   7       14.74       68.50     44.35 o 
  -7  -9   7        6.68       11.42     36.11 o 
  -6  -9   7      148.10      202.97     39.85 o 
  -5  -9   7      288.96      399.36     42.87 o 
  -4  -9   7        0.72       26.88     27.01 o 
  -3  -9   7      213.97      265.56     30.74 o 
  -2  -9   7      277.74      279.91     59.61 o 
  -1  -9   7      162.02      123.27     35.35 o 
   0  -9   7       31.52       59.82     32.05 o 
   1  -9   7       30.05       84.41     32.82 o 
   2  -9   7      561.52      557.85     50.27 o 
   3  -9   7        4.27        8.03     21.57 o 
   4  -9   7      190.94      253.35     44.46 o 
   5  -9   7       22.69       22.50     37.10 o 
   6  -9   7       69.71       21.52     41.05 o 
   7  -9   7      113.54       82.11     47.53 o 
  -8  -8   7        0.18       32.16     31.07 o 
  -7  -8   7       10.34       19.10     30.08 o 
  -6  -8   7        0.74       20.20     29.86 o 
  -5  -8   7      136.30      142.37     28.46 o 
  -4  -8   7       78.40       58.93     34.69 o 
  -3  -8   7      139.76      159.81     26.37 o 
  -2  -8   7      249.27      265.82     26.38 o 
  -1  -8   7       56.09       25.36     30.30 o 
   0  -8   7       14.93       35.79     32.71 o 
   1  -8   7       94.77      164.66     35.57 o 
   2  -8   7     1125.56     1052.59     59.72 o 
   3  -8   7       72.58       77.72     23.11 o 
   4  -8   7       53.43       71.74     25.74 o 
   5  -8   7       16.87       29.75     37.87 o 
   6  -8   7       38.31       20.53     38.09 o 
   7  -8   7       69.29       36.55     42.81 o 
  -8  -7   7        0.14       -2.29     20.97 o 
  -7  -7   7       27.22       26.45     30.19 o 
  -6  -7   7       99.42       79.70     34.91 o 
  -5  -7   7      174.84      200.45     40.45 o 
  -4  -7   7       15.10        5.06     20.62 o 
  -3  -7   7        1.58        8.09     19.62 o 
  -2  -7   7        5.89        5.75     17.13 o 
  -1  -7   7       36.35       43.88     18.35 o 
   0  -7   7      207.93      175.08     35.13 o 
   1  -7   7      207.66      258.18     37.32 o 
   2  -7   7      278.06      234.66     23.56 o 
   3  -7   7        5.25       14.27     18.36 o 
   4  -7   7       28.58       -7.05     21.95 o 
   5  -7   7        9.14       38.24     41.38 o 
   6  -7   7       51.86       22.39     34.47 o 
   7  -7   7        0.16       -8.56     37.65 o 
   8  -7   7        2.15      -15.15     40.62 o 
  -9  -6   7      204.15      160.05     35.79 o 
  -8  -6   7       85.36        8.01     29.97 o 
  -7  -6   7        3.87       37.98     31.61 o 
  -6  -6   7      128.62      138.42     27.39 o 
  -5  -6   7      162.15      123.23     24.28 o 
  -4  -6   7       13.98       23.33     14.70 o 
  -3  -6   7      459.66      487.57     30.38 o 
  -2  -6   7     1386.81     1504.34     47.66 o 
  -1  -6   7       36.87       41.77     16.28 o 
   0  -6   7     1684.50     1654.35     59.39 o 
   1  -6   7       94.10       66.96     27.66 o 
   2  -6   7       23.52       -4.43     15.75 o 
   3  -6   7      308.82      390.21     25.64 o 
   4  -6   7      125.98      115.27     20.99 o 
   5  -6   7        0.87       -1.52     18.30 o 
   6  -6   7        3.83       49.84     34.69 o 
   7  -6   7      161.56      165.64     40.62 o 
   8  -6   7        4.22       60.04     41.49 o 
   9  -6   7      106.34      121.74     51.26 o 
  -9  -5   7       25.87       -6.37     34.14 o 
  -8  -5   7       92.80       43.03     29.31 o 
  -7  -5   7       47.17       69.37     27.99 o 
  -6  -5   7        3.63       -0.91     19.81 o 
  -5  -5   7      884.02      954.65     39.35 o 
  -4  -5   7     1055.75     1144.00     42.84 o 
  -3  -5   7       28.78       -2.75     24.75 o 
  -2  -5   7     2901.43     2994.97     90.07 o 
  -1  -5   7      292.14      288.64     32.66 o 
   0  -5   7      258.07      294.37     19.51 o 
   1  -5   7       17.85        5.40     14.33 o 
   2  -5   7     2522.48     2166.94     54.94 o 
   3  -5   7       41.33       27.75     14.40 o 
   4  -5   7      925.37      843.81     33.21 o 
   5  -5   7      420.84      424.19     26.26 o 
   6  -5   7       35.10       62.84     20.07 o 
   7  -5   7      548.54      516.80     49.62 o 
   8  -5   7       36.22       18.66     37.43 o 
   9  -5   7       36.21       60.48     42.26 o 
  -9  -4   7        3.85        7.57     29.86 o 
  -8  -4   7      157.76      186.06     35.02 o 
  -7  -4   7       49.23       76.40     26.67 o 
  -6  -4   7       36.45       36.23     26.40 o 
  -5  -4   7       30.53       20.18     17.74 o 
  -4  -4   7       62.42       45.22     19.37 o 
  -3  -4   7       62.78       43.50     16.29 o 
  -2  -4   7        9.20      -15.31     18.11 o 
  -1  -4   7       29.61       22.65     12.81 o 
   0  -4   7     1245.84     1265.33     41.55 o 
   1  -4   7      101.29      116.76     10.19 o 
   2  -4   7     3107.71     2974.25     68.14 o 
   3  -4   7       35.60       32.00     20.09 o 
   4  -4   7      438.81      436.11     29.53 o 
   5  -4   7      321.22      257.57     20.63 o 
   6  -4   7      207.02      172.87     19.94 o 
   7  -4   7       56.00       40.68     19.65 o 
   8  -4   7        0.87        6.70     36.22 o 
   9  -4   7      101.88      113.39     40.18 o 
  10  -4   7       31.46       17.01     44.02 o 
  -9  -3   7        7.32       -5.27     30.63 o 
  -8  -3   7        0.10       13.50     27.77 o 
  -7  -3   7       11.32       17.78     23.16 o 
  -6  -3   7      270.04      256.98     33.53 o 
  -5  -3   7        7.66       -6.34     15.52 o 
  -4  -3   7     1527.69     1514.65    119.81 o 
  -3  -3   7      737.88      688.47     52.25 o 
  -2  -3   7      919.22      995.32     33.22 o 
  -1  -3   7      957.52      986.71     30.82 o 
   0  -3   7      428.68      484.55     15.56 o 
   1  -3   7      114.27      150.15      9.85 o 
   2  -3   7      826.70      860.56     28.10 o 
   3  -3   7      240.17      209.62     16.26 o 
   4  -3   7      960.59     1021.37     42.21 o 
   5  -3   7      850.96      893.33     32.91 o 
   6  -3   7       85.63       74.18     16.77 o 
   7  -3   7       24.42       20.52     31.72 o 
   8  -3   7       20.35       13.72     31.72 o 
   9  -3   7       81.60      131.29     41.71 o 
  10  -3   7        4.72        6.92     38.86 o 
  -9  -2   7       63.45       61.69     32.60 o 
  -8  -2   7      298.28      308.24     34.25 o 
  -7  -2   7       11.32       12.95     24.15 o 
  -6  -2   7      894.02      928.09    157.58 o 
  -5  -2   7      953.18      874.87     34.80 o 
  -4  -2   7      106.94      111.76     16.50 o 
  -3  -2   7       48.38       82.87     14.66 o 
  -2  -2   7     2279.78     2238.39     53.21 o 
  -1  -2   7     2107.60     1929.93     46.51 o 
   0  -2   7     2227.19     2346.12    122.45 o 
   1  -2   7     5218.28     5571.49    156.64 o 
   2  -2   7     1242.86     1270.92     48.85 o 
   3  -2   7      829.51      847.54     38.42 o 
   4  -2   7      713.65      822.95     39.96 o 
   5  -2   7       16.26       22.61     18.33 o 
   6  -2   7        6.50       23.35     14.58 o 
   7  -2   7        3.56      -22.07     15.48 o 
   8  -2   7     1129.06     1040.18     49.95 o 
   9  -2   7      697.94      718.67     59.39 o 
  10  -2   7      105.57       98.90     38.97 o 
  11  -2   7       95.54       62.13     42.92 o 
  -9  -1   7      157.22      126.13     34.36 o 
  -8  -1   7       15.13       58.73     26.78 o 
  -7  -1   7      173.68      201.10     28.10 o 
  -6  -1   7      169.79      198.79     25.69 o 
  -5  -1   7       24.02       26.32     14.80 o 
  -4  -1   7      926.86      893.26     71.73 o 
  -3  -1   7     3179.75     3108.25     70.88 o 
  -2  -1   7     1494.19     1511.87     54.50 o 
  -1  -1   7     4503.48     4386.11     88.57 o 
   0  -1   7      158.41      108.20     10.18 o 
   1  -1   7      141.33       93.25     10.76 o 
   2  -1   7     1810.99     1683.55     36.50 o 
   3  -1   7     1301.41     1219.00     46.54 o 
   4  -1   7      317.29      350.06     28.76 o 
   5  -1   7      288.41      228.76     23.27 o 
   6  -1   7     2548.35     2283.44     76.62 o 
   7  -1   7     1713.15     1724.49     64.22 o 
   9  -1   7       78.97       42.87     23.49 o 
  10  -1   7        0.38       -9.22     32.82 o 
  11  -1   7        6.20        7.68     38.20 o 
  -9   0   7       57.05       90.45     30.41 o 
  -8   0   7      330.15      333.15     37.21 o 
  -7   0   7        3.95      -22.61     22.83 o 
  -6   0   7      125.75      121.63     23.38 o 
  -5   0   7      286.56      265.10     26.13 o 
  -4   0   7       41.72       30.63     18.44 o 
  -3   0   7     1203.19     1092.61     51.92 o 
  -2   0   7      142.51      103.63     15.37 o 
  -1   0   7      302.98      403.56     18.25 o 
   0   0   7      331.92      384.46     16.70 o 
   1   0   7     7601.08     7290.25    135.97 o 
   2   0   7     1908.29     2036.11     52.53 o 
   3   0   7      379.60      326.13     24.15 o 
   4   0   7      373.74      443.91     29.97 o 
   5   0   7      839.91     1002.20     44.35 o 
   6   0   7      112.62      115.48     21.84 o 
   7   0   7      124.62      130.30     24.15 o 
   8   0   7       59.47       30.19     23.38 o 
   9   0   7      239.92      193.20     29.97 o 
  10   0   7      133.20       73.33     37.54 o 
  11   0   7        4.61       13.94     36.00 o 
  -9   1   7       45.23      100.88     33.48 o 
  -8   1   7        5.28        0.77     26.56 o 
  -7   1   7       21.43      -10.10     21.62 o 
  -6   1   7      620.41      644.35     38.86 o 
  -5   1   7      481.87      475.64     32.05 o 
  -4   1   7        2.93       16.33     13.29 o 
  -3   1   7      704.55      668.04     73.11 o 
  -2   1   7      215.77      248.97     33.92 o 
  -1   1   7        7.91        5.18      8.21 o 
   0   1   7        2.51      -10.48      6.98 o 
   1   1   7       94.06       88.71      8.55 o 
   2   1   7     2389.92     2393.43     69.70 o 
   3   1   7      243.36      257.99     10.70 o 
   4   1   7     3803.45     4109.26    120.64 o 
   5   1   7      454.98      617.13     33.59 o 
   6   1   7      168.21      154.89     21.73 o 
   7   1   7      271.36      225.47     25.47 o 
   8   1   7       86.66       69.16     24.81 o 
   9   1   7       25.76        5.38     25.03 o 
  10   1   7      329.76      381.01     38.53 o 
  11   1   7        8.89      -18.44     34.14 o 
  -9   2   7        8.40      -30.41     29.09 o 
  -8   2   7      141.86      161.03     30.74 o 
  -7   2   7       97.84       85.18     25.03 o 
  -6   2   7        3.86        0.33     20.97 o 
  -5   2   7     1060.18     1011.42     45.66 o 
  -4   2   7      674.81      700.77     35.89 o 
  -3   2   7        8.61        5.09     16.63 o 
  -2   2   7     1405.51     1478.25     59.33 o 
  -1   2   7      487.99      430.76     17.52 o 
   0   2   7     1755.43     1775.36     39.09 o 
   1   2   7     2208.81     2528.27     51.72 o 
   2   2   7    10378.13    10134.63    186.32 o 
   3   2   7        5.61       -2.34      8.89 o 
   4   2   7     5286.62     5857.12    162.24 o 
   5   2   7     1154.32     1141.28     46.87 o 
   6   2   7     1208.99     1235.14     52.69 o 
   7   2   7      557.06      583.32     39.08 o 
   8   2   7       66.32       20.86     24.26 o 
   9   2   7       17.77      -18.77     24.70 o 
  10   2   7        1.65        1.54     27.00 o 
  11   2   7      172.11      250.06     38.09 o 
  12   2   7        3.40      -44.13     38.75 o 
  -9   3   7       72.87       82.11     34.69 o 
  -8   3   7       45.63       37.76     29.31 o 
  -7   3   7      354.46      363.01     33.81 o 
  -6   3   7      224.97      197.70     27.11 o 
  -5   3   7      270.19      244.57     25.36 o 
  -4   3   7      522.34      571.68     34.25 o 
  -3   3   7     9841.18     9685.04    252.47 o 
  -2   3   7       29.15       56.69     13.50 o 
  -1   3   7     7743.41     7868.38    178.87 o 
   0   3   7      596.84      519.70     36.77 o 
   1   3   7     1941.76     2483.72     51.46 o 
   2   3   7     4485.49     4704.92     90.49 o 
   3   3   7     1421.21     1621.86     47.42 o 
   4   3   7     2935.57     3399.30     67.85 o 
   5   3   7      352.97      378.75     16.57 o 
   6   3   7     7275.63     7216.53    204.83 o 
   7   3   7      142.73      103.62     24.70 o 
   8   3   7     1233.29     1419.22     61.91 o 
   9   3   7      619.47      633.27     45.88 o 
  10   3   7      121.97      162.68     33.70 o 
  11   3   7       17.46       43.58     32.05 o 
  -9   4   7       17.90       -1.76     31.39 o 
  -8   4   7      495.86      416.47     40.94 o 
  -7   4   7       86.85       92.98     26.78 o 
  -6   4   7      700.90      711.64     42.26 o 
  -5   4   7       77.36       48.19     15.99 o 
  -4   4   7      511.86      516.05     23.87 o 
  -3   4   7     2443.80     2458.42     77.61 o 
  -2   4   7      140.96      183.88     19.59 o 
   0   4   7      517.63      536.22     41.60 o 
   1   4   7     3379.12     3712.63    134.19 o 
   2   4   7      770.68      852.64     24.18 o 
   3   4   7      136.74      152.78     11.00 o 
   4   4   7     2673.34     2709.70     56.55 o 
   5   4   7      123.03      120.49     11.50 o 
   6   4   7     4265.59     4848.12    145.01 o 
   7   4   7      453.18      513.73     39.85 o 
   8   4   7     1021.76      964.77     50.17 o 
   9   4   7       47.29       63.23     28.76 o 
  10   4   7       29.87       68.28     30.19 o 
  11   4   7      111.79       73.88     32.82 o 
  12   4   7       15.66       11.09     33.92 o 
  -9   5   7       49.75       82.55     35.35 o 
  -8   5   7       77.96       79.47     33.15 o 
  -7   5   7       52.27       52.47     26.13 o 
  -6   5   7        2.92      -11.01     17.41 o 
  -5   5   7       37.67       39.00     17.34 o 
  -4   5   7       15.37       17.56     13.77 o 
  -3   5   7       24.17       15.92     17.12 o 
  -2   5   7     1644.03     1769.50     60.15 o 
  -1   5   7      905.12     1034.12     28.04 o 
   0   5   7     2532.11     2421.97     51.85 o 
   1   5   7      503.90      488.72     25.96 o 
   2   5   7      295.32      323.67     16.63 o 
   3   5   7     5727.26     6284.49    120.07 o 
   4   5   7       43.82       37.99     10.81 o 
   5   5   7      713.49      663.92     27.17 o 
   6   5   7       41.60       30.44     13.05 o 
   7   5   7     1113.81     1226.79     55.21 o 
   8   5   7      118.52      127.55     29.20 o 
   9   5   7       30.80        9.44     27.55 o 
  10   5   7      355.66      387.16     40.94 o 
  11   5   7       12.80      -17.56     30.96 o 
  12   5   7       15.30       23.38     34.03 o 
  -8   6   7       98.69       53.02     33.15 o 
  -7   6   7      447.00      405.60     38.86 o 
  -6   6   7      604.63      627.76     33.31 o 
  -5   6   7       11.81        6.36     17.77 o 
  -4   6   7      161.64      232.78     23.55 o 
  -3   6   7     1214.79     1248.20     51.15 o 
  -2   6   7      365.53      363.67     28.32 o 
  -1   6   7      670.43      613.73     32.27 o 
   0   6   7      445.51      417.41     18.86 o 
   1   6   7     2507.23     2491.80     53.67 o 
   2   6   7     6545.33     6488.78    124.09 o 
   3   6   7     6238.63     6411.66    123.54 o 
   4   6   7     1206.67     1293.43     34.92 o 
   5   6   7       45.44       45.89     12.22 o 
   6   6   7      456.12      488.95     25.12 o 
   7   6   7      119.81      125.71     17.80 o 
   8   6   7       63.65      102.64     27.11 o 
   9   6   7        2.19      -34.69     24.04 o 
  10   6   7      118.53      142.37     35.46 o 
  11   6   7       53.14       78.05     35.79 o 
  12   6   7       30.25       -0.77     35.57 o 
  -8   7   7      181.29      227.12     40.40 o 
  -7   7   7      157.35      203.89     28.24 o 
  -6   7   7      435.19      433.68     53.35 o 
  -5   7   7      169.83      144.75     22.03 o 
  -4   7   7      240.58      244.34     56.64 o 
  -3   7   7     2007.75     1904.96     68.50 o 
  -2   7   7      695.18      597.70     35.57 o 
  -1   7   7       28.94       31.17     16.58 o 
   0   7   7     1673.69     1714.40     40.75 o 
   1   7   7     4872.28     5076.49     99.95 o 
   2   7   7     3635.71     3559.99    100.11 o 
   3   7   7     3270.83     3154.08     67.25 o 
   4   7   7      233.58      221.34     16.63 o 
   5   7   7      811.85      794.77     31.72 o 
   6   7   7     1680.03     1740.10     46.89 o 
   7   7   7     3548.52     3477.74    104.06 o 
   8   7   7       96.62       41.82     28.87 o 
   9   7   7     1021.33     1075.42     61.25 o 
  10   7   7      333.90      307.36     38.86 o 
  11   7   7       19.90        0.66     34.25 o 
  12   7   7       22.64       11.86     37.32 o 
  -7   8   7        1.29       -9.36     39.46 o 
  -6   8   7      279.22      307.63     98.90 o 
  -5   8   7       24.79       16.59     19.89 o 
  -4   8   7      540.68      561.44     74.04 o 
  -3   8   7      263.74      276.07     31.28 o 
  -2   8   7       51.51       38.20     20.53 o 
  -1   8   7      646.14      680.58     38.75 o 
   0   8   7      192.59      207.47     25.25 o 
   1   8   7      252.27      249.12     31.45 o 
   2   8   7       82.50       80.55     13.56 o 
   3   8   7      732.04      655.66     25.63 o 
   4   8   7     1511.56     1542.44     41.76 o 
   5   8   7     2741.00     2673.68     62.78 o 
   6   8   7     2363.34     2410.52     60.19 o 
   7   8   7      928.96      993.78     37.88 o 
   8   8   7       33.54       40.69     20.64 o 
   9   8   7      124.02      115.26     35.79 o 
  10   8   7       18.54       44.57     32.49 o 
  11   8   7       55.83       64.33     39.85 o 
  -7   9   7      342.75      364.96     36.10 o 
  -6   9   7      125.31      173.96     28.28 o 
  -5   9   7      569.39      605.27     68.11 o 
  -4   9   7        3.48       11.62     21.25 o 
  -3   9   7      729.48      793.97     46.21 o 
  -2   9   7      154.21      178.16     29.31 o 
  -1   9   7      956.13     1016.69     48.85 o 
   0   9   7      440.08      370.48     30.41 o 
   1   9   7      101.48      154.67     24.92 o 
   2   9   7       36.35       44.16     19.26 o 
   3   9   7      187.89      189.98     23.60 o 
   4   9   7      446.13      418.90     23.71 o 
   5   9   7      109.19      101.26     18.04 o 
   6   9   7     2160.38     2243.91     59.87 o 
   7   9   7       34.10       28.56     18.98 o 
   8   9   7     1710.91     1447.07     49.48 o 
   9   9   7      230.71      307.47     40.18 o 
  10   9   7       66.50       23.27     35.02 o 
  11   9   7       57.61       86.06     43.47 o 
  -6  10   7       78.18       65.81     29.43 o 
  -5  10   7        0.26       33.73     25.52 o 
  -4  10   7       37.81        7.90     30.52 o 
  -3  10   7      905.94      965.43     53.46 o 
  -2  10   7       56.44       58.62     25.91 o 
  -1  10   7     1294.04     1502.98     63.12 o 
   0  10   7      105.87       40.51     22.94 o 
   1  10   7     7851.15     7012.35    194.95 o 
   2  10   7      771.92      772.29     45.28 o 
   3  10   7     3672.85     3413.04    115.64 o 
   4  10   7      934.09      983.85     37.35 o 
   5  10   7       51.59       23.96     19.01 o 
   6  10   7     2399.87     2265.90     91.33 o 
   7  10   7        5.09      -31.63     21.09 o 
   8  10   7       11.08       -3.99     24.03 o 
   9  10   7       11.09      -37.17     24.78 o 
  10  10   7      181.14      229.09     48.85 o 
  11  10   7      204.70      265.53     49.07 o 
  -6  11   7       11.91       -5.48     28.62 o 
  -5  11   7       54.37       99.76     28.70 o 
  -4  11   7      553.23      532.72     50.17 o 
  -3  11   7      386.48      475.96     42.37 o 
  -2  11   7      152.28      145.56     32.71 o 
  -1  11   7       60.97       56.86     28.32 o 
   0  11   7      138.95      108.12     30.74 o 
   1  11   7     2848.15     2542.50     91.55 o 
   2  11   7      309.75      313.72     36.33 o 
   3  11   7      431.83      449.97     27.20 o 
   4  11   7     2498.64     2346.29     61.71 o 
   5  11   7      433.74      451.97     30.23 o 
   6  11   7      463.98      408.91     29.22 o 
   7  11   7      296.89      294.71     29.80 o 
   8  11   7      580.52      607.30     38.59 o 
   9  11   7       16.02      -39.79     26.52 o 
  10  11   7      615.24      803.08     70.25 o 
  -5  12   7       44.47       44.79     39.85 o 
  -4  12   7      115.12      138.75     39.41 o 
  -3  12   7       15.94       14.93     31.83 o 
  -2  12   7       81.13       61.14     36.33 o 
  -1  12   7      343.47      309.99     40.40 o 
   0  12   7       73.89       69.48     31.50 o 
   1  12   7       39.23       51.04     32.71 o 
   2  12   7       20.79       37.43     29.42 o 
   3  12   7        4.28      -14.70     30.35 o 
   4  12   7      703.02      681.35     36.42 o 
   5  12   7     1876.32     1877.58     57.78 o 
   6  12   7       92.24       84.87     31.89 o 
   7  12   7      336.18      340.09     32.98 o 
   8  12   7      771.01      857.42     49.56 o 
   9  12   7        4.23       -6.81     32.66 o 
  10  12   7      127.02      201.87     60.37 o 
  -4  13   7       53.74       83.43     45.55 o 
  -3  13   7      319.57      363.78     51.37 o 
  -2  13   7        0.18       17.01     37.10 o 
  -1  13   7      310.66      354.01     48.19 o 
   0  13   7       88.44       70.36     34.69 o 
   1  13   7      226.57      210.21     38.86 o 
   2  13   7      267.70      180.79     37.98 o 
   3  13   7        0.48       19.43     36.77 o 
   4  13   7        3.65       19.51     24.30 o 
   5  13   7      891.89      854.05     44.49 o 
   6  13   7      359.27      359.95     33.68 o 
   7  13   7      554.01      563.93     39.66 o 
   8  13   7       15.06       21.53     30.43 o 
   9  13   7        3.01      -31.70     37.65 o 
  -2  14   7       56.44       85.95     45.44 o 
  -1  14   7       10.51      -30.96     37.87 o 
   0  14   7        5.68       -5.38     37.32 o 
   1  14   7      403.77      272.45     45.23 o 
   2  14   7        9.06      -31.07     37.43 o 
   3  14   7       39.19       29.31     40.72 o 
   4  14   7      266.02      204.94     44.13 o 
   5  14   7      636.59      596.73     40.67 o 
   6  14   7      239.36      228.85     33.31 o 
   7  14   7      413.52      405.56     38.92 o 
   8  14   7       14.87        6.87     30.71 o 
   9  14   7       49.77       43.99     36.21 o 
  -1  15   7       82.13       91.55     52.14 o 
   0  15   7      262.60      356.31     53.24 o 
   1  15   7      281.42      363.34     54.78 o 
   2  15   7      192.16      214.93     44.46 o 
   3  15   7        3.52       -4.17     42.59 o 
   4  15   7      109.75       97.04     47.86 o 
   5  15   7       80.10       81.12     44.57 o 
   6  15   7        0.94      -11.49     30.41 o 
   7  15   7        1.43       32.39     32.99 o 
   3  16   7       31.96       42.04     44.35 o 
   4  16   7       61.93      -11.75     40.29 o 
   6  16   7      263.53      235.02     55.32 o 
  -3 -12   8       11.32      -36.22     41.16 o 
  -2 -12   8       75.62       84.41     47.20 o 
  -1 -12   8        4.24        3.51     43.47 o 
   0 -12   8       55.02       49.29     43.47 o 
   1 -12   8       35.29       61.03     43.80 o 
  -5 -11   8       14.20      -12.47     30.84 o 
  -4 -11   8       60.84       54.99     47.09 o 
  -3 -11   8        0.67        4.61     45.23 o 
  -2 -11   8       34.91       -7.79     43.14 o 
  -1 -11   8      121.46       73.11     44.02 o 
   0 -11   8       42.29       49.40     42.15 o 
   1 -11   8       39.86       54.23     41.71 o 
   2 -11   8      314.29      243.80     48.52 o 
  -6 -10   8        8.18       30.96     38.64 o 
  -5 -10   8       73.04       18.64     31.19 o 
  -4 -10   8        2.35       26.79     29.65 o 
  -3 -10   8        7.84       17.12     39.96 o 
  -2 -10   8       58.15       39.85     38.09 o 
  -1 -10   8       91.60      110.10     42.15 o 
   0 -10   8       23.28       22.28     34.91 o 
   1 -10   8      337.28      329.64     48.63 o 
   2 -10   8       27.85       34.03     38.64 o 
   3 -10   8       57.34       34.03     38.97 o 
  -7  -9   8       14.21        0.22     33.92 o 
  -6  -9   8       88.04       76.95     40.18 o 
  -5  -9   8      202.93      203.44     33.26 o 
  -4  -9   8       11.02       13.50     27.76 o 
  -3  -9   8      429.23      459.29     36.34 o 
  -2  -9   8      184.49      132.60     40.07 o 
  -1  -9   8        9.96       -7.90     32.49 o 
   0  -9   8       27.42       46.98     38.09 o 
   1  -9   8        6.11       -4.50     35.89 o 
   2  -9   8       26.69       69.48     34.14 o 
   3  -9   8      641.83      593.97     54.01 o 
   5  -9   8       42.82       34.47     37.76 o 
   6  -9   8        8.18       -3.95     39.52 o 
  -7  -8   8      171.22      232.82     40.94 o 
  -6  -8   8        0.73      -40.31     26.87 o 
  -5  -8   8       31.28       25.77     31.50 o 
  -4  -8   8       73.82       88.58     37.60 o 
  -3  -8   8       27.78       52.06     24.32 o 
  -2  -8   8      191.76      189.71     24.95 o 
  -1  -8   8       49.12       94.95     34.69 o 
   0  -8   8      281.42      274.10     43.69 o 
   1  -8   8      133.65      102.64     34.25 o 
   2  -8   8      462.20      409.44     43.47 o 
   3  -8   8        1.26       27.11     33.48 o 
   4  -8   8        4.58       -9.33     25.91 o 
   5  -8   8       37.39       45.01     35.79 o 
   6  -8   8        0.69       13.06     42.37 o 
   7  -8   8       31.18       21.73     43.14 o 
  -8  -7   8        1.31       -3.79     21.55 o 
  -7  -7   8       10.31        0.43     20.57 o 
  -6  -7   8       21.73        5.29     25.70 o 
  -5  -7   8       58.01       86.11     25.17 o 
  -4  -7   8        2.91      -30.84     20.56 o 
  -3  -7   8       55.63       64.58     23.62 o 
  -2  -7   8      157.52      203.24     24.74 o 
  -1  -7   8      684.18      668.72     53.90 o 
   0  -7   8      122.43      145.45     33.59 o 
   1  -7   8      193.15      254.67     39.85 o 
   2  -7   8       25.31       59.39     31.61 o 
   3  -7   8        0.51       11.37     20.03 o 
   4  -7   8      107.51      113.48     23.08 o 
   5  -7   8       41.77       14.21     21.97 o 
   6  -7   8       26.15      -21.08     33.26 o 
   7  -7   8       57.67       54.45     45.01 o 
   8  -7   8        2.07      -11.20     43.36 o 
  -8  -6   8        5.79       -7.03     31.50 o 
  -7  -6   8       26.35       -2.85     32.82 o 
  -6  -6   8       11.49      -30.87     36.28 o 
  -5  -6   8       68.04       60.87     31.17 o 
  -4  -6   8        1.01       -0.12     19.84 o 
  -3  -6   8        3.26      -17.04     18.42 o 
  -2  -6   8      759.26      714.33     44.73 o 
  -1  -6   8        0.01       13.33     16.74 o 
   0  -6   8        1.99       -9.99     25.36 o 
   1  -6   8      142.02      167.40     31.83 o 
   2  -6   8       63.00       32.05     29.09 o 
   3  -6   8       44.10       72.60     19.64 o 
   4  -6   8      157.95      137.81     22.55 o 
   5  -6   8       40.56       61.25     21.46 o 
   6  -6   8       48.63       37.10     35.46 o 
   7  -6   8       16.75       42.70     37.65 o 
   8  -6   8       32.08       47.20     40.94 o 
  -8  -5   8      217.64      166.30     35.35 o 
  -7  -5   8       87.51      128.43     31.94 o 
  -6  -5   8      113.20       80.16     31.34 o 
  -5  -5   8      243.32      275.23     27.55 o 
  -4  -5   8      676.20      704.45     34.72 o 
  -3  -5   8       64.80       76.81     18.86 o 
  -2  -5   8     3831.12     3803.16     86.99 o 
  -1  -5   8      298.95      349.57     44.57 o 
   0  -5   8      264.15      256.75     33.48 o 
   1  -5   8      540.33      540.29     43.36 o 
   2  -5   8      811.10      710.81     30.92 o 
   3  -5   8       15.57       16.95     16.62 o 
   4  -5   8       80.80       68.16     18.85 o 
   5  -5   8      132.12      124.32     27.39 o 
   6  -5   8      239.08      159.79     23.05 o 
   7  -5   8       82.10      128.32     40.83 o 
   8  -5   8       34.86      -29.75     37.21 o 
   9  -5   8        1.68      -15.48     39.85 o 
  -8  -4   8       18.98       50.71     29.86 o 
  -7  -4   8      300.78      335.79     35.57 o 
  -6  -4   8      128.08      126.99     23.32 o 
  -5  -4   8      184.20      176.63     22.48 o 
  -4  -4   8     1074.29     1005.05     40.21 o 
  -3  -4   8        3.26        9.59     24.75 o 
  -2  -4   8      259.85      193.03     34.74 o 
  -1  -4   8      222.93      227.88     20.09 o 
   0  -4   8      923.40      913.50     31.50 o 
   1  -4   8       30.77        7.57     22.61 o 
   2  -4   8     1649.42     1530.47     45.12 o 
   3  -4   8      180.07      159.90     18.94 o 
   4  -4   8       19.06       24.27     15.43 o 
   5  -4   8     1418.48     1558.44     46.86 o 
   6  -4   8       86.23      107.02     20.81 o 
   7  -4   8       20.34        0.84     19.12 o 
   8  -4   8        6.14       40.83     35.02 o 
   9  -4   8      154.06       85.29     45.23 o 
  -9  -3   8       11.78       34.03     30.74 o 
  -8  -3   8       44.91       73.22     28.65 o 
  -7  -3   8        7.24        9.00     26.56 o 
  -6  -3   8      131.74      119.49     21.81 o 
  -5  -3   8        0.61       12.27     17.04 o 
  -4  -3   8       65.60       70.18     17.91 o 
  -3  -3   8      137.44      116.94     17.40 o 
  -2  -3   8      600.46      645.45     49.23 o 
  -1  -3   8      290.72      271.42     18.37 o 
   0  -3   8     1866.50     1880.62     45.93 o 
   1  -3   8       73.08       89.24     21.95 o 
   2  -3   8       43.15       16.03     18.55 o 
   3  -3   8       77.86       58.78     14.90 o 
   4  -3   8      175.32      150.98     17.89 o 
   5  -3   8       61.23       56.58     17.12 o 
   6  -3   8       90.74       74.65     18.35 o 
   7  -3   8       60.36       68.32     23.82 o 
   8  -3   8        6.93       16.61     19.96 o 
   9  -3   8       42.97       75.85     41.27 o 
  10  -3   8       70.14       37.76     40.07 o 
  -9  -2   8       20.30       -0.22     29.53 o 
  -8  -2   8      213.76      143.36     34.14 o 
  -7  -2   8       28.31       16.14     23.60 o 
  -6  -2   8      534.29      591.61     76.56 o 
  -5  -2   8       62.73       39.65     18.36 o 
  -4  -2   8       20.95        3.48     28.05 o 
  -3  -2   8      177.03      214.71     26.62 o 
  -2  -2   8       29.25       43.34     12.53 o 
  -1  -2   8       19.17       25.17     16.19 o 
   0  -2   8        8.83       13.67     10.46 o 
   1  -2   8      598.70      631.82     21.95 o 
   2  -2   8      596.00      616.47     37.87 o 
   3  -2   8      700.21      714.17     40.07 o 
   4  -2   8      117.28       90.23     19.98 o 
   5  -2   8      192.65      203.08     24.04 o 
   6  -2   8     1476.87     1447.65     58.95 o 
   7  -2   8      120.66      101.36     19.92 o 
   8  -2   8      118.10       91.87     50.11 o 
   9  -2   8       17.44      -27.11     34.58 o 
  10  -2   8       16.29       16.58     37.10 o 
  -9  -1   8        0.40      -27.88     30.85 o 
  -8  -1   8       19.26       27.55     27.66 o 
  -7  -1   8      263.50      287.05     32.38 o 
  -6  -1   8       18.77       25.80     23.38 o 
  -5  -1   8        0.18       -2.11     15.34 o 
  -4  -1   8     1069.47     1092.00     49.67 o 
  -3  -1   8      792.81      809.23     45.88 o 
  -2  -1   8     2412.52     2324.66     85.02 o 
  -1  -1   8     1764.82     1794.71     43.90 o 
   0  -1   8     1235.31     1309.52     34.02 o 
   1  -1   8     1051.40      987.60     34.14 o 
   2  -1   8     1227.89     1301.44     52.14 o 
   3  -1   8      278.54      289.35     24.59 o 
   4  -1   8      653.95      644.57     35.57 o 
   5  -1   8     2246.64     1995.08     69.48 o 
   6  -1   8      751.23      741.72     41.93 o 
   7  -1   8       38.12       57.74     23.60 o 
   8  -1   8       66.46       83.86     25.69 o 
   9  -1   8       61.63       40.97     20.98 o 
  10  -1   8        0.56        3.18     34.36 o 
  11  -1   8        1.38       37.98     40.72 o 
  -9   0   8      151.81      172.12     34.80 o 
  -8   0   8       97.17       88.26     28.32 o 
  -7   0   8        4.25        0.99     22.94 o 
  -6   0   8      602.11      537.66     40.29 o 
  -5   0   8     1293.08     1179.04     51.04 o 
  -4   0   8     1599.12     1493.52     66.74 o 
  -3   0   8     1738.80     1667.77     46.15 o 
  -2   0   8       14.78        0.19     11.25 o 
  -1   0   8        0.86        0.00      9.67 o 
   0   0   8      258.05      218.03     13.06 o 
   1   0   8     3201.17     3018.98     61.78 o 
   2   0   8      212.39      237.69     12.84 o 
   3   0   8     6542.53     6445.83    182.22 o 
   4   0   8     1887.92     1727.68     62.68 o 
   5   0   8     1547.00     1702.76     63.12 o 
   6   0   8     1616.58     1820.76     65.97 o 
   7   0   8       16.08       -4.50     19.87 o 
   8   0   8       27.46        4.17     24.59 o 
   9   0   8      250.49      253.90     34.03 o 
  10   0   8      232.18      227.47     27.98 o 
  11   0   8       59.02       56.97     39.08 o 
  -9   1   8        3.45      -20.31     31.72 o 
  -8   1   8        6.99      -19.21     25.58 o 
  -7   1   8       42.37       -8.45     26.13 o 
  -6   1   8        9.31      -16.36     21.30 o 
  -5   1   8       11.93       -0.11     18.22 o 
  -4   1   8      283.53      267.67     21.27 o 
  -3   1   8      104.51      135.21     16.59 o 
  -2   1   8      227.64      246.99     18.66 o 
  -1   1   8     5651.05     5393.64    159.00 o 
   0   1   8     1636.16     1738.67     40.04 o 
   1   1   8     1931.07     1896.85     41.65 o 
   2   1   8      678.36      694.53     30.35 o 
   3   1   8      650.06      667.73     33.81 o 
   4   1   8      398.56      418.34     29.53 o 
   5   1   8       14.86       16.47     17.12 o 
   6   1   8     1054.61     1083.54     50.60 o 
   7   1   8      113.27       96.93     23.05 o 
   8   1   8      378.50      395.94     35.46 o 
   9   1   8        1.21      -11.96     26.02 o 
  10   1   8       36.56       61.36     30.19 o 
  11   1   8       27.51       42.70     38.75 o 
  -9   2   8        4.44       33.48     33.04 o 
  -8   2   8       40.69       44.90     31.83 o 
  -7   2   8      508.19      567.29     41.93 o 
  -6   2   8      920.72      915.81     47.20 o 
  -5   2   8       45.36       30.41     19.98 o 
  -4   2   8      799.91      860.38     43.03 o 
  -3   2   8     1091.81      946.65     57.57 o 
  -2   2   8       34.65       27.87     12.52 o 
  -1   2   8       20.09       22.33     10.38 o 
   0   2   8     1866.57     1889.86     42.57 o 
   1   2   8      169.74      176.10     17.12 o 
   2   2   8     8793.70     9243.54    171.30 o 
   3   2   8       70.31       70.60      8.71 o 
   4   2   8      242.25      258.51     25.14 o 
   5   2   8       46.44       60.70     18.77 o 
   6   2   8       86.02       58.40     20.53 o 
   7   2   8       35.41        9.44     22.94 o 
   8   2   8        4.94      -20.42     24.48 o 
   9   2   8      321.76      309.22     33.48 o 
  10   2   8        0.71       13.28     29.86 o 
  11   2   8       28.90       40.51     34.03 o 
  -8   3   8        3.88       -8.78     29.31 o 
  -7   3   8       69.09       83.54     29.42 o 
  -6   3   8      143.14      187.38     30.41 o 
  -5   3   8      203.29      184.52     27.22 o 
  -4   3   8       86.85       92.32     20.31 o 
  -3   3   8     3775.28     3875.34    112.51 o 
  -2   3   8      291.94      342.37     19.58 o 
  -1   3   8      681.99      630.37     38.58 o 
   0   3   8     4909.19     5094.16     98.92 o 
   1   3   8     1683.69     1655.13     86.50 o 
   2   3   8     7053.63     7471.01    140.37 o 
   3   3   8      116.25       99.90     10.19 o 
   4   3   8     1210.43     1260.89     31.19 o 
   5   3   8        0.73       -7.57     17.23 o 
   6   3   8      351.88      311.42     30.52 o 
   7   3   8       56.13       79.36     25.58 o 
   8   3   8      335.23      416.58     35.13 o 
   9   3   8       78.39       88.26     30.63 o 
  10   3   8       14.72       11.75     27.11 o 
  11   3   8       23.72        1.98     33.81 o 
  -8   4   8       75.48      106.26     33.26 o 
  -7   4   8       34.93       54.67     29.42 o 
  -6   4   8        8.07        6.59     22.50 o 
  -5   4   8     3313.61     3029.33     97.59 o 
  -4   4   8       20.54       22.72     20.09 o 
  -3   4   8     1421.07     1459.07     56.42 o 
  -2   4   8     2548.43     2846.35     87.27 o 
  -1   4   8      336.63      381.25     18.94 o 
   0   4   8     1133.25     1054.36     29.17 o 
   1   4   8      520.68      500.73     19.46 o 
   2   4   8      266.33      326.15     32.38 o 
   3   4   8       16.10       29.48      9.68 o 
   4   4   8     5574.76     5275.27    102.45 o 
   5   4   8      119.74       78.27     19.54 o 
   6   4   8     3683.88     3880.27    120.64 o 
   7   4   8      794.15      858.40     49.07 o 
   8   4   8      449.24      465.87     39.63 o 
   9   4   8        0.74       -8.12     27.55 o 
  10   4   8       85.88       53.57     32.93 o 
  11   4   8        2.09      -29.75     30.74 o 
  -8   5   8      164.77      205.05     38.97 o 
  -7   5   8       45.77       65.09     30.74 o 
  -6   5   8       41.50       41.16     27.00 o 
  -5   5   8      577.57      629.09     44.02 o 
  -4   5   8        3.11       16.14     18.99 o 
  -3   5   8      101.69      138.86     24.26 o 
  -2   5   8     1566.34     1623.83     58.29 o 
  -1   5   8     1960.86     1890.99     44.43 o 
   0   5   8      213.50      159.57     13.17 o 
   1   5   8      871.20      916.09     43.80 o 
   2   5   8     1712.53     1831.16     42.52 o 
   3   5   8      503.01      493.82     35.02 o 
   4   5   8     3364.55     3388.81     70.01 o 
   5   5   8       76.71       49.23     11.41 o 
   6   5   8     1146.22     1068.94     50.17 o 
   7   5   8      523.51      564.44     40.62 o 
   8   5   8     1047.80     1039.75     54.34 o 
   9   5   8       12.42      -10.54     27.99 o 
  10   5   8      331.47      280.24     40.40 o 
  11   5   8      130.17      195.94     36.22 o 
  12   5   8       20.36       37.54     36.99 o 
  -8   6   8        6.14       -4.61     30.08 o 
  -7   6   8      352.20      257.30     37.76 o 
  -6   6   8      121.28       90.45     28.54 o 
  -5   6   8       57.33       82.99     27.66 o 
  -4   6   8      643.10      684.09     41.38 o 
  -3   6   8      616.88      753.79     40.94 o 
  -2   6   8     1429.54     1445.46     56.64 o 
  -1   6   8      412.54      403.96     31.17 o 
   0   6   8      394.10      407.42     19.43 o 
   1   6   8     1952.12     2076.92     47.43 o 
   2   6   8     1233.15     1382.29     35.66 o 
   3   6   8      609.97      572.25     22.71 o 
   4   6   8        0.68       18.60     10.70 o 
   5   6   8      450.35      451.87     23.07 o 
   6   6   8       91.59       92.23     14.71 o 
   7   6   8      222.85      199.89     29.42 o 
   8   6   8      267.42      273.55     36.33 o 
   9   6   8       94.73      101.54     34.03 o 
  10   6   8      404.50      393.64     44.46 o 
  11   6   8        9.74        4.28     30.85 o 
  -7   7   8       21.68        7.68     28.76 o 
  -6   7   8       62.76      150.69     40.72 o 
  -5   7   8       77.04       88.04     26.13 o 
  -4   7   8       20.57       41.38     23.27 o 
  -3   7   8      565.81      588.04     38.53 o 
  -2   7   8      158.11      145.67     24.59 o 
  -1   7   8      908.89      926.35     43.91 o 
   0   7   8     6933.97     7142.43    191.88 o 
   1   7   8     3446.76     3740.85     77.32 o 
   2   7   8     2999.21     2842.29     61.42 o 
   3   7   8      217.69      179.79     34.08 o 
   4   7   8        9.23        1.96     11.84 o 
   5   7   8      679.93      735.08     38.80 o 
   6   7   8       35.97       35.29     14.81 o 
   7   7   8      768.08      771.69     47.75 o 
   8   7   8       32.91       84.63     32.16 o 
   9   7   8       93.68      114.71     31.94 o 
  10   7   8      238.65      242.59     38.86 o 
  11   7   8       23.49       45.66     37.98 o 
  -7   8   8       43.87       19.65     34.69 o 
  -6   8   8      167.04      136.43     25.51 o 
  -5   8   8     1021.41      827.01     51.26 o 
  -4   8   8      420.05      354.12     34.80 o 
  -3   8   8       30.34       31.17     23.38 o 
  -2   8   8      310.01      336.89     31.94 o 
  -1   8   8      196.23      201.76     27.00 o 
   0   8   8     1235.61     1169.49     49.51 o 
   1   8   8     1436.09     1443.30     48.19 o 
   2   8   8        8.87        4.75     11.94 o 
   3   8   8     1326.12     1338.24     37.79 o 
   4   8   8     1524.36     1481.50     60.10 o 
   5   8   8     4195.78     4325.93     91.82 o 
   6   8   8       14.96       26.84     16.40 o 
   7   8   8      804.95      793.83     35.01 o 
   8   8   8      567.89      582.77     51.81 o 
   9   8   8      379.91      417.57     42.81 o 
  10   8   8       30.65       63.01     34.14 o 
  11   8   8        9.62       41.16     38.53 o 
  -6   9   8      141.33      143.25     37.87 o 
  -5   9   8        2.71      -18.33     27.66 o 
  -4   9   8       11.87       27.66     29.64 o 
  -3   9   8       35.53       49.95     25.47 o 
  -2   9   8      415.72      365.86     32.27 o 
  -1   9   8       21.34       15.15     21.73 o 
   0   9   8      352.34      275.96     30.08 o 
   1   9   8      713.32      637.33     38.42 o 
   2   9   8      298.84      330.39     19.78 o 
   3   9   8     6264.30     6045.33    121.25 o 
   4   9   8     1292.91     1265.88     38.69 o 
   5   9   8     1117.31     1067.11     36.98 o 
   6   9   8       29.90       43.66     18.08 o 
   7   9   8       62.55       43.13     20.91 o 
   8   9   8       42.49       64.22     31.28 o 
   9   9   8      174.55      198.25     41.60 o 
  10   9   8       55.11       25.58     39.52 o 
  11   9   8       72.36       58.51     43.80 o 
  -6  10   8        4.27        2.41     35.79 o 
  -5  10   8      307.52      331.73     41.38 o 
  -4  10   8      453.49      426.79     41.82 o 
  -3  10   8      738.03      713.73     48.74 o 
  -2  10   8      276.47      261.58     32.16 o 
  -1  10   8      272.08      197.59     30.52 o 
   0  10   8      153.13      211.31     29.42 o 
   1  10   8       15.50       43.80     23.05 o 
   2  10   8      656.43      632.04     27.61 o 
   3  10   8       79.34       85.73     17.98 o 
   4  10   8     1728.45     1496.06    128.43 o 
   5  10   8        0.31      -11.58     18.12 o 
   6  10   8      758.43      691.93     35.58 o 
   7  10   8       63.19      117.44     23.11 o 
   8  10   8      490.67      546.54     35.03 o 
   9  10   8      343.70      343.91     45.55 o 
  10  10   8      129.77      101.54     40.94 o 
  11  10   8       52.92       76.84     44.02 o 
  -5  11   8      224.54      232.93     45.34 o 
  -4  11   8        0.09        3.29     31.94 o 
  -3  11   8      234.16      314.16     39.19 o 
  -2  11   8        1.48        5.38     30.85 o 
  -1  11   8     2972.05     2490.03     91.33 o 
   0  11   8      213.31      189.24     34.69 o 
   1  11   8     1742.55     1640.30     68.06 o 
   2  11   8      333.80      314.93     35.35 o 
   3  11   8        3.77       -5.86     17.32 o 
   4  11   8     1598.26     1506.93     50.11 o 
   5  11   8      636.78      583.72     33.16 o 
   6  11   8      204.64      192.00     26.00 o 
   7  11   8        4.96       -8.21     20.72 o 
   8  11   8      937.25      952.55     46.68 o 
   9  11   8      159.55      144.02     43.03 o 
  10  11   8      376.51      449.95     55.65 o 
  -4  12   8       62.23       79.14     39.52 o 
  -3  12   8        5.24       -5.05     33.26 o 
  -2  12   8       11.28        1.98     32.71 o 
  -1  12   8     1433.79     1429.98     70.36 o 
   0  12   8       30.03       12.29     32.49 o 
   1  12   8     2350.29     2388.06     91.66 o 
   2  12   8        8.78       11.20     30.52 o 
   3  12   8      181.43      118.66     31.83 o 
   4  12   8       10.08      -27.82     18.55 o 
   5  12   8      845.18      774.72     38.50 o 
   6  12   8      511.38      557.07     62.57 o 
   7  12   8      341.01      317.09     41.66 o 
   8  12   8     1190.92     1314.53     53.70 o 
   9  12   8        5.32        9.31     30.69 o 
  10  12   8       91.15       32.82     51.92 o 
  -3  13   8        5.19       -1.87     37.43 o 
  -2  13   8      132.26      105.82     40.18 o 
  -1  13   8      103.12       99.23     38.20 o 
   0  13   8        0.17       31.94     32.82 o 
   1  13   8        0.27      -30.08     33.92 o 
   2  13   8       75.28       44.46     33.70 o 
   3  13   8      778.16      753.79     55.21 o 
   4  13   8        3.12        6.46     20.76 o 
   5  13   8      644.71      650.61     39.58 o 
   6  13   8      472.07      479.58     36.61 o 
   7  13   8      122.81      160.97     30.34 o 
   8  13   8       61.63       79.23     32.50 o 
   9  13   8       43.06       24.67     33.49 o 
  -2  14   8       46.35       35.02     41.93 o 
  -1  14   8        0.76       27.33     40.72 o 
   0  14   8      214.81      217.46     48.08 o 
   1  14   8       51.13        1.98     36.00 o 
   2  14   8       28.94        0.77     36.44 o 
   3  14   8      316.95      307.58     45.01 o 
   4  14   8      383.37      450.50     51.04 o 
   5  14   8      562.78      462.86     35.53 o 
   6  14   8      102.23       39.54     30.52 o 
   7  14   8        5.73      -29.29     32.44 o 
   8  14   8        8.63      -15.52     32.33 o 
   0  15   8       35.19       52.69     44.46 o 
   1  15   8      182.61       57.74     42.59 o 
   2  15   8      258.61      255.66     47.31 o 
   3  15   8      292.48      274.43     48.41 o 
   4  15   8      320.85      357.08     52.03 o 
   5  15   8      255.09      299.23     54.12 o 
   6  15   8        2.52       30.37     37.98 o 
   7  15   8       85.81       82.48     33.75 o 
  -4 -11   9       18.88       72.45     53.24 o 
  -3 -11   9       22.19       36.11     43.14 o 
  -2 -11   9       61.72       84.63     47.86 o 
  -1 -11   9       29.28       33.48     40.51 o 
   0 -11   9       13.78       30.74     38.97 o 
   1 -11   9        5.80       43.58     43.14 o 
   2 -11   9       29.41       22.50     42.70 o 
  -5 -10   9       17.34       -5.33     32.91 o 
  -4 -10   9       32.09       14.38     48.08 o 
  -3 -10   9       37.37      -11.64     45.01 o 
  -2 -10   9       18.79       36.55     43.47 o 
  -1 -10   9      164.05      137.10     46.98 o 
   0 -10   9       77.69       43.58     42.37 o 
   1 -10   9        0.10       30.30     42.37 o 
   2 -10   9       94.72       92.21     43.80 o 
   3 -10   9       41.65       60.04     41.71 o 
  -6  -9   9        2.43      -14.54     37.27 o 
  -5  -9   9       34.85       59.05     34.47 o 
  -4  -9   9        0.18      -16.34     29.49 o 
  -3  -9   9       49.45       29.42     39.41 o 
  -2  -9   9        6.60       27.77     41.82 o 
  -1  -9   9       64.98       59.06     41.38 o 
   0  -9   9       19.05       17.78     40.07 o 
   1  -9   9       47.27       70.58     42.26 o 
   2  -9   9      180.90      189.57     44.46 o 
   3  -9   9        2.65      -10.76     37.10 o 
   4  -9   9       56.02        8.78     37.98 o 
  -7  -8   9       38.31       15.48     35.02 o 
  -6  -8   9        0.22      -18.40     28.67 o 
  -5  -8   9      169.56      170.53     32.30 o 
  -4  -8   9       75.52       99.15     45.66 o 
  -3  -8   9        0.05       -6.47     37.87 o 
  -2  -8   9       85.11       64.55     40.94 o 
  -1  -8   9      114.39      132.05     39.85 o 
   0  -8   9       41.40       24.59     34.47 o 
   1  -8   9      100.05       94.84     40.07 o 
   2  -8   9      176.81      246.87     43.80 o 
   3  -8   9        6.98       63.89     37.54 o 
   4  -8   9       80.41      147.86     41.27 o 
   5  -8   9       56.71       87.93     40.18 o 
   6  -8   9        0.15      -19.10     41.49 o 
  -7  -7   9      129.30      125.79     25.19 o 
  -6  -7   9       51.43       86.07     45.61 o 
  -5  -7   9       27.44       41.51     29.20 o 
  -4  -7   9       11.22        5.91     24.29 o 
  -3  -7   9      131.08      187.87     26.03 o 
  -2  -7   9       57.90      167.62     41.60 o 
  -1  -7   9      454.06      490.34     48.96 o 
   0  -7   9      304.84      309.00     44.46 o 
   1  -7   9      206.38      288.81     43.36 o 
   2  -7   9       12.27       61.14     31.83 o 
   3  -7   9      250.89      195.94     39.85 o 
   4  -7   9        2.79       48.67     22.23 o 
   5  -7   9       34.20       26.12     25.91 o 
   6  -7   9       29.56      -29.97     38.09 o 
   7  -7   9       46.00       19.43     44.68 o 
  -7  -6   9       89.44      116.14     34.91 o 
  -5  -6   9       31.09       48.55     23.83 o 
  -4  -6   9        0.39       11.86     21.16 o 
  -3  -6   9       15.00       32.30     21.88 o 
  -2  -6   9       12.64       14.82     19.94 o 
  -1  -6   9       33.35      -20.31     31.07 o 
   0  -6   9        1.60      -38.86     26.67 o 
   1  -6   9       10.30      -25.58     27.44 o 
   2  -6   9      171.19      109.55     32.05 o 
   3  -6   9        1.54      -15.81     29.75 o 
   4  -6   9       49.80       34.92     21.61 o 
   5  -6   9      260.41      254.39     26.97 o 
   6  -6   9        0.07       20.88     25.63 o 
   7  -6   9       14.50       26.45     38.86 o 
   8  -6   9       79.06       54.12     44.35 o 
  -8  -5   9        2.73      -22.83     33.37 o 
  -7  -5   9       79.14       69.27     34.47 o 
  -6  -5   9        8.71        2.08     23.40 o 
  -5  -5   9       20.90      -23.14     32.00 o 
  -4  -5   9      109.17       79.59     29.97 o 
  -3  -5   9       58.96       87.73     20.97 o 
  -2  -5   9      338.89      336.56     30.08 o 
  -1  -5   9        3.65       -5.27     29.75 o 
   0  -5   9        1.64      -28.43     24.59 o 
   1  -5   9        3.53      -30.74     27.77 o 
   2  -5   9      121.53      121.63     29.86 o 
   3  -5   9        9.54       16.86     25.58 o 
   4  -5   9      158.26      160.63     22.55 o 
   5  -5   9      224.43      196.95     24.72 o 
   6  -5   9      139.57      125.87     23.38 o 
   7  -5   9        8.91        0.33     33.92 o 
   8  -5   9       10.99      -12.40     38.20 o 
  -8  -4   9        4.01        6.04     33.15 o 
  -7  -4   9      204.14      220.75     35.13 o 
  -6  -4   9      249.31      247.49     27.96 o 
  -5  -4   9       53.02       73.35     39.08 o 
  -4  -4   9      415.44      438.98     28.69 o 
  -3  -4   9        0.36       -3.11     30.57 o 
  -2  -4   9       36.71       33.29     17.53 o 
  -1  -4   9      426.84      489.27     26.85 o 
   0  -4   9     1522.82     1388.05     68.94 o 
   1  -4   9       72.97       99.89     27.77 o 
   2  -4   9      233.21      154.01     31.07 o 
   3  -4   9      500.44      462.94     26.45 o 
   4  -4   9      172.34      242.78     21.74 o 
   6  -4   9       51.05       58.53     20.16 o 
   7  -4   9      108.01      136.63     23.82 o 
   8  -4   9       29.75       15.92     40.29 o 
   9  -4   9      333.68      209.99     48.30 o 
  -8  -3   9      151.29       76.18     31.94 o 
  -7  -3   9        1.39       11.31     28.65 o 
  -6  -3   9      142.80      128.39     24.12 o 
  -5  -3   9       38.71       42.47     19.56 o 
  -4  -3   9       54.64       30.48     20.69 o 
  -3  -3   9      744.25      699.07     66.30 o 
  -2  -3   9     3104.14     3205.52    106.59 o 
  -1  -3   9      286.38      266.31     20.04 o 
   0  -3   9     1086.18     1078.40     34.08 o 
   1  -3   9      345.71      298.36     31.72 o 
   2  -3   9     1015.43     1046.44     51.48 o 
   3  -3   9      359.95      464.99     36.99 o 
   4  -3   9      405.56      333.75     43.47 o 
   5  -3   9      171.93      239.16     21.55 o 
   6  -3   9       46.16       50.94     22.94 o 
   7  -3   9      781.93      661.94     34.78 o 
   8  -3   9       17.46       -9.37     33.48 o 
   9  -3   9       78.02      146.87     42.70 o 
  10  -3   9       12.92       30.52     41.82 o 
  -8  -2   9       18.44        2.41     31.39 o 
  -7  -2   9       23.13       38.97     29.31 o 
  -6  -2   9       84.90       78.60     25.47 o 
  -5  -2   9      255.37      262.01     39.08 o 
  -4  -2   9      276.82      267.50     24.04 o 
  -3  -2   9       37.32        5.05     22.56 o 
  -2  -2   9      800.20      831.36     32.39 o 
  -1  -2   9       17.88       19.07     13.55 o 
   0  -2   9     1169.46     1104.26     72.17 o 
   1  -2   9      810.74      688.92     41.16 o 
   2  -2   9      881.74      860.05     44.46 o 
   3  -2   9       84.04       55.98     23.05 o 
   4  -2   9      308.77      264.55     29.75 o 
   5  -2   9      213.92      182.11     25.91 o 
   6  -2   9        7.47       17.45     23.60 o 
   7  -2   9       27.83       57.68     41.49 o 
   8  -2   9       11.51      -12.28     20.12 o 
   9  -2   9      111.18      128.54     40.40 o 
  10  -2   9       13.87       44.02     38.20 o 
  -8  -1   9      278.69      299.01     40.29 o 
  -7  -1   9        4.26       -0.99     27.22 o 
  -6  -1   9       21.62       40.72     24.04 o 
  -5  -1   9        9.10       -4.38     17.23 o 
  -4  -1   9      513.05      534.97     29.63 o 
  -3  -1   9      451.00      449.34     52.74 o 
  -2  -1   9       54.52       70.88     20.75 o 
  -1  -1   9      373.57      374.72     20.23 o 
   0  -1   9       41.40       47.58     18.22 o 
   1  -1   9     1676.96     1676.11     65.53 o 
   2  -1   9      103.39      120.09     23.16 o 
   3  -1   9       56.58       28.98     21.52 o 
   4  -1   9      809.65      768.28     41.38 o 
   5  -1   9       14.78        8.67     19.76 o 
   6  -1   9      132.13       86.28     24.92 o 
   7  -1   9      151.93      156.53     28.43 o 
   8  -1   9        2.81      -14.49     22.28 o 
   9  -1   9        0.74      -30.99     20.66 o 
  10  -1   9       50.11       75.74     38.53 o 
  -8   0   9       44.69       49.84     31.83 o 
  -7   0   9       89.70       97.15     28.32 o 
  -6   0   9      417.82      408.68     36.99 o 
  -5   0   9       52.24       46.87     24.37 o 
  -4   0   9      366.66      366.04     24.48 o 
  -3   0   9     1800.31     1778.77     55.65 o 
  -2   0   9       66.63       53.38     13.91 o 
  -1   0   9     1691.73     1475.60     60.87 o 
   0   0   9       15.41       10.52     10.70 o 
   1   0   9      843.56      862.79     25.95 o 
   2   0   9        7.10       40.83     19.43 o 
   3   0   9     1693.66     1508.57     57.96 o 
   4   0   9     1960.88     1893.21     69.27 o 
   5   0   9     2114.94     2302.54     80.35 o 
   6   0   9      269.89      339.19     29.75 o 
   7   0   9        0.84       -3.73     21.08 o 
   8   0   9       40.92       22.72     26.45 o 
   9   0   9      101.38       79.47     30.08 o 
  10   0   9       31.66       52.42     45.23 o 
  11   0   9        6.39       -8.23     41.05 o 
  -8   1   9      289.51      297.70     37.10 o 
  -7   1   9      204.70      182.55     34.14 o 
  -6   1   9       97.27       70.25     27.88 o 
  -5   1   9      651.69      614.82     41.71 o 
  -4   1   9       44.30       15.26     17.56 o 
  -3   1   9      238.57      303.78     20.89 o 
  -2   1   9     2602.39     2558.96    155.27 o 
  -1   1   9     3459.98     3519.45     78.49 o 
   0   1   9     1503.64     1445.09     42.65 o 
   1   1   9     1965.61     1821.00     41.45 o 
   2   1   9      904.48      939.94     25.67 o 
   3   1   9     1861.25     2009.90     70.80 o 
   4   1   9     2850.24     2985.65     95.06 o 
   5   1   9       30.36       33.26     19.87 o 
   6   1   9      444.80      388.15     33.70 o 
   7   1   9      365.44      279.15     32.27 o 
   8   1   9      236.32      202.53     31.72 o 
   9   1   9      170.28      194.62     33.81 o 
  10   1   9       33.10       56.09     32.82 o 
  11   1   9       11.80       26.34     42.04 o 
  -8   2   9      179.30      172.01     37.21 o 
  -7   2   9       78.45       61.58     30.30 o 
  -6   2   9        1.83       -0.44     21.84 o 
  -5   2   9       11.53       11.86     20.97 o 
  -4   2   9       61.80       57.08     20.97 o 
  -3   2   9     1445.06     1383.78     42.92 o 
  -2   2   9     1020.92     1075.84     35.02 o 
  -1   2   9     1836.46     1778.15     43.62 o 
   0   2   9      604.05      593.53     22.07 o 
   1   2   9       10.76        6.92      9.27 o 
   2   2   9      188.93      236.60     16.14 o 
   3   2   9        3.15        7.68     16.47 o 
   4   2   9       64.43       29.20     20.20 o 
   5   2   9      143.20      145.12     25.47 o 
   6   2   9     1093.84     1081.46     53.02 o 
   7   2   9      101.06       95.72     25.25 o 
   8   2   9      372.94      464.88     40.18 o 
   9   2   9      232.66      284.63     37.10 o 
  10   2   9      112.05      131.61     31.94 o 
  11   2   9        2.81      -11.42     33.59 o 
  -8   3   9       11.97       -6.59     32.27 o 
  -7   3   9      226.24      235.68     33.92 o 
  -6   3   9        9.44       40.83     27.00 o 
  -5   3   9       32.26       12.84     22.28 o 
  -4   3   9      283.16      272.34     28.87 o 
  -3   3   9     1197.67     1315.16     54.34 o 
  -2   3   9      159.43      212.07     26.56 o 
  -1   3   9      414.53      515.97     23.11 o 
   0   3   9     4306.03     4405.70     88.37 o 
   1   3   9      100.93      104.06     11.97 o 
   2   3   9       66.91      103.23     11.20 o 
   3   3   9     1210.66     1378.55     33.82 o 
   4   3   9       12.65       -8.12     19.43 o 
   5   3   9       35.75       33.48     19.65 o 
   6   3   9      919.19      962.58     48.19 o 
   7   3   9     1031.07      902.75     52.03 o 
   8   3   9       41.39       47.86     28.76 o 
   9   3   9       99.21      104.61     33.04 o 
  10   3   9      143.43      179.80     37.10 o 
  11   3   9        8.21       35.02     31.61 o 
  -8   4   9        1.05       15.70     29.97 o 
  -7   4   9       47.27       17.78     27.66 o 
  -6   4   9      740.01      612.19     43.91 o 
  -5   4   9      893.15      965.54     49.29 o 
  -4   4   9       12.45        2.52     22.50 o 
  -3   4   9      390.32      472.78     34.58 o 
  -2   4   9      762.02      866.31     40.40 o 
  -1   4   9     1040.47     1051.71     32.24 o 
   0   4   9     2857.42     2675.71     62.84 o 
   1   4   9        3.56      -14.94      9.96 o 
   2   4   9     1057.86     1102.15     33.64 o 
   3   4   9        0.61        8.27      9.82 o 
   4   4   9     8104.10     8593.49    240.18 o 
   5   4   9      409.56      338.75     31.07 o 
   6   4   9      298.39      403.96     33.26 o 
   7   4   9        9.84       -4.50     26.02 o 
   8   4   9      242.52      239.30     35.02 o 
   9   4   9      313.94      319.21     39.30 o 
  10   4   9        0.14       13.61     29.64 o 
  11   4   9      107.09       64.44     36.99 o 
  -7   5   9      472.71      384.64     43.25 o 
  -6   5   9       23.68       39.41     26.13 o 
  -5   5   9      291.36      339.08     33.70 o 
  -4   5   9       32.18       27.66     22.94 o 
  -3   5   9       49.56       29.53     20.86 o 
  -2   5   9       78.60       67.84     19.76 o 
  -1   5   9     2137.02     2046.21     48.65 o 
   0   5   9      151.49      150.66     14.67 o 
   1   5   9      964.95      946.04     28.48 o 
   2   5   9     6675.47     6970.70    226.84 o 
   3   5   9       64.12       76.13     12.21 o 
   4   5   9     8270.46     8736.80    165.08 o 
   5   5   9        7.16        0.44     21.30 o 
   6   5   9       17.33       35.89     25.03 o 
   7   5   9       31.17       36.66     27.66 o 
   8   5   9      821.71      775.42     52.91 o 
   9   5   9      176.19      171.35     33.26 o 
  10   5   9        7.68      -12.62     32.93 o 
  11   5   9      223.72      256.86     43.25 o 
  -7   6   9       80.36       86.72     34.36 o 
  -6   6   9       28.22       13.17     29.31 o 
  -5   6   9      201.91      184.63     33.37 o 
  -4   6   9      199.37      227.33     29.53 o 
  -3   6   9     1590.22     1428.22     58.84 o 
  -2   6   9      364.32      382.11     30.52 o 
  -1   6   9       98.62       69.16     21.08 o 
   0   6   9      255.28      290.36     16.83 o 
   1   6   9        4.94       -7.34     11.56 o 
   2   6   9     1646.03     1662.09     41.44 o 
   3   6   9      975.76      905.32     28.94 o 
   4   6   9       51.92       46.17     14.87 o 
   5   6   9      526.49      519.22     23.69 o 
   6   6   9     2000.02     1945.35     76.29 o 
   7   6   9        3.37       28.54     24.70 o 
   8   6   9      480.89      555.33     49.07 o 
   9   6   9      345.78      346.87     42.26 o 
  10   6   9       75.22       49.84     32.49 o 
  11   6   9       22.79        0.00     37.10 o 
  -7   7   9        4.30      -41.99     27.99 o 
  -6   7   9      185.28      199.23     35.68 o 
  -5   7   9        3.55       21.41     28.76 o 
  -4   7   9      611.66      684.09     47.53 o 
  -3   7   9       87.81      105.49     27.55 o 
  -2   7   9      548.65      510.10     36.66 o 
  -1   7   9      379.68      414.82     32.27 o 
   0   7   9     1279.18     1298.80     52.58 o 
   1   7   9      372.02      406.48     22.66 o 
   2   7   9        4.29        2.45     19.05 o 
   3   7   9      827.11      739.47     27.31 o 
   4   7   9      281.77      327.86     18.68 o 
   5   7   9       34.47       60.91     18.39 o 
   6   7   9      622.71      741.17     49.29 o 
   7   7   9       29.98       82.33     27.88 o 
   8   7   9     2041.74     1883.66     81.78 o 
   9   7   9      465.69      394.51     42.37 o 
  10   7   9        7.13       31.17     37.21 o 
  11   7   9       33.12       40.83     38.31 o 
  -6   8   9        4.79       11.09     30.96 o 
  -5   8   9      169.36      169.49     33.37 o 
  -4   8   9       10.39       -4.83     25.25 o 
  -3   8   9       18.01       17.67     26.02 o 
  -2   8   9     2809.75     2711.88     90.23 o 
  -1   8   9     2096.21     2190.47     75.63 o 
   0   8   9     1997.51     1955.78     70.36 o 
   1   8   9       89.93       90.42     14.95 o 
   2   8   9       83.44       59.27     14.70 o 
   3   8   9     6140.60     6266.48    124.13 o 
   4   8   9     5234.79     5187.58    105.58 o 
   5   8   9       34.29       49.95     15.70 o 
   6   8   9      406.56      361.32     23.03 o 
   7   8   9     1114.56     1089.14     60.81 o 
   8   8   9      573.30      630.52     51.15 o 
   9   8   9       66.76       73.99     37.54 o 
  10   8   9        1.19       -6.15     34.47 o 
  11   8   9        0.63      -21.08     35.68 o 
  -6   9   9      106.41      146.98     36.77 o 
  -5   9   9       45.62       41.16     30.19 o 
  -4   9   9        1.85       50.49     29.31 o 
  -3   9   9      352.25      409.99     40.18 o 
  -2   9   9       22.56       33.48     24.37 o 
  -1   9   9      970.76      854.67     45.99 o 
   0   9   9      727.86      785.19     46.10 o 
   1   9   9       67.10       74.75     22.72 o 
   2   9   9     5618.68     5467.08    110.58 o 
   3   9   9     1814.51     1775.90     46.52 o 
   4   9   9       70.80       55.12     16.14 o 
   5   9   9     3419.27     3350.29     75.89 o 
   6   9   9      313.92      308.13     24.74 o 
   7   9   9      505.22      489.25     42.48 o 
   8   9   9       47.60       43.14     32.16 o 
   9   9   9      155.85      129.53     37.54 o 
  10   9   9       96.77      127.44     44.57 o 
  11   9   9      237.49      268.72     51.15 o 
  -5  10   9       35.26        0.00     32.93 o 
  -4  10   9      352.09      314.71     40.18 o 
  -3  10   9       55.28       37.32     31.17 o 
  -2  10   9       52.30       54.34     29.53 o 
  -1  10   9      173.63      186.39     29.86 o 
   0  10   9      495.73      511.20     43.25 o 
   1  10   9      508.54      579.26     43.36 o 
   2  10   9       85.52       91.44     24.59 o 
   3  10   9       21.80       32.40     16.04 o 
   4  10   9      953.10      928.74     52.80 o 
   5  10   9        1.06       12.08     17.35 o 
   6  10   9      298.64      308.23     26.64 o 
   7  10   9      910.56      988.06     42.10 o 
   8  10   9        2.96      -36.77     35.35 o 
   9  10   9      517.40      604.62     57.30 o 
  10  10   9      101.15      117.56     43.14 o 
  -4  11   9      204.04      172.67     41.60 o 
  -3  11   9        0.16      -42.59     28.76 o 
  -2  11   9       28.00        9.22     28.43 o 
  -1  11   9      101.43      121.30     33.92 o 
   0  11   9      587.24      595.94     48.52 o 
   1  11   9       88.96      109.99     30.96 o 
   2  11   9      495.39      419.98     36.77 o 
   3  11   9       94.58       94.09     18.67 o 
   4  11   9      693.57      633.13     32.28 o 
   5  11   9      530.38      557.32     32.52 o 
   6  11   9      659.68      680.86     36.44 o 
   7  11   9      219.22      250.23     41.11 o 
   8  11   9      828.06      755.33     63.56 o 
   9  11   9      226.53      260.81     47.53 o 
  10  11   9       57.12       73.00     49.40 o 
  -3  12   9      238.64      230.85     41.60 o 
  -2  12   9       79.08      132.93     38.97 o 
  -1  12   9      726.47      810.65     55.54 o 
   0  12   9      100.54       59.17     31.72 o 
   1  12   9        2.98       28.32     32.05 o 
   2  12   9       54.92       26.24     28.98 o 
   3  12   9      202.56      201.76     33.48 o 
   4  12   9       86.84       77.72     21.57 o 
   5  12   9       46.31       11.24     21.43 o 
   6  12   9     1828.06     1697.92     56.46 o 
   7  12   9        5.06        5.96     25.69 o 
   8  12   9     1114.30     1158.17     51.77 o 
   9  12   9       21.09       -5.05     46.43 o 
  10  12   9       21.93       -8.78     45.88 o 
  -2  13   9        1.94       22.50     35.57 o 
   0  13   9        4.49      -52.36     34.91 o 
   1  13   9      408.09      330.52     42.92 o 
   2  13   9       55.50       12.18     32.49 o 
   3  13   9      826.99      735.79     53.35 o 
   4  13   9      276.40      290.78     40.83 o 
   5  13   9      556.56      510.65     48.30 o 
   6  13   9     1194.54     1246.85     51.92 o 
   7  13   9       16.25       -8.36     33.70 o 
   8  13   9       90.54      103.14     36.06 o 
   9  13   9        2.87      -39.52     48.74 o 
  -1  14   9        2.74       -7.03     43.91 o 
   0  14   9       81.30       71.46     42.81 o 
   1  14   9      560.01      487.49     50.93 o 
   2  14   9        6.39      -25.80     38.64 o 
   3  14   9      749.54      770.26     59.61 o 
   4  14   9        1.27        0.33     36.00 o 
   5  14   9      157.26      140.62     45.99 o 
   6  14   9       46.14       32.99     29.60 o 
   7  14   9      119.49      100.10     32.98 o 
   8  14   9       50.01       39.86     31.77 o 
   1  15   9       13.26      -32.27     38.09 o 
   2  15   9      213.79      160.70     48.52 o 
   3  15   9       11.98      -54.83     36.55 o 
   4  15   9      266.24      239.19     50.60 o 
   5  15   9       51.04       89.79     47.53 o 
   6  15   9       17.20       -4.50     31.20 o 
   7  15   9      218.78      206.82     37.86 o 
  -3 -10  10       23.77       66.96     44.35 o 
  -2 -10  10       98.62       75.63     48.08 o 
  -1 -10  10       29.58       10.43     45.66 o 
   0 -10  10        0.51       -0.77     39.63 o 
   1 -10  10       40.18       90.23     42.48 o 
   2 -10  10        7.62       26.89     44.35 o 
   3 -10  10       85.16       85.18     46.76 o 
  -5  -9  10        0.86       19.51     31.41 o 
  -4  -9  10        1.31       82.22     49.51 o 
  -3  -9  10       19.44       48.52     45.88 o 
  -2  -9  10        1.72      -12.84     42.81 o 
  -1  -9  10       25.98       39.52     39.63 o 
   0  -9  10       90.86      108.78     46.10 o 
   1  -9  10       49.59       55.54     43.14 o 
   2  -9  10        0.08      -32.49     39.74 o 
   3  -9  10       11.95       28.98     41.16 o 
   4  -9  10        5.08      -34.80     40.29 o 
  -6  -8  10        1.15       28.48     31.27 o 
  -5  -8  10       35.81       57.91     29.89 o 
  -4  -8  10        2.31       -4.39     45.99 o 
  -3  -8  10        5.98      -14.82     42.59 o 
  -2  -8  10        0.56      -58.29     38.86 o 
  -1  -8  10       39.38       12.40     41.49 o 
   0  -8  10        8.81      -15.26     39.96 o 
   1  -8  10        2.88       -0.88     38.75 o 
   2  -8  10        0.84       14.05     35.24 o 
   3  -8  10        3.46       25.36     38.75 o 
   4  -8  10       20.03       37.10     39.74 o 
   5  -8  10        5.00       41.27     39.63 o 
  -6  -7  10        1.53      -21.72     26.34 o 
  -5  -7  10        0.08       -1.62     25.93 o 
  -4  -7  10       82.00       89.12     27.71 o 
  -3  -7  10      118.53      140.95     42.81 o 
  -2  -7  10       48.41       39.41     40.40 o 
  -1  -7  10      487.88      391.99     48.41 o 
   0  -7  10      149.47      215.04     44.68 o 
   1  -7  10        0.27       30.74     37.21 o 
   2  -7  10       43.72       44.68     38.64 o 
   3  -7  10       15.33      -16.14     36.00 o 
   4  -7  10       77.72       87.82     38.64 o 
   5  -7  10       62.01       76.73     35.02 o 
   6  -7  10        4.74       17.45     40.40 o 
  -7  -6  10        0.28       33.26     37.10 o 
  -6  -6  10       62.12      128.78     42.81 o 
  -5  -6  10      200.04      280.90     36.17 o 
  -4  -6  10       14.59        1.81     24.33 o 
  -3  -6  10      139.86      159.37     25.87 o 
  -2  -6  10       87.95      131.83     39.08 o 
  -1  -6  10        9.21       23.93     31.94 o 
   0  -6  10      146.04      135.90     37.10 o 
   1  -6  10       88.94      100.77     37.32 o 
   2  -6  10      134.91       61.69     33.26 o 
   3  -6  10      351.70      219.54     40.83 o 
   4  -6  10       89.56       48.41     34.69 o 
   5  -6  10       19.65       35.82     24.10 o 
   6  -6  10       85.76       77.93     25.77 o 
   7  -6  10       44.90       94.73     45.12 o 
  -7  -5  10       71.94       46.43     30.40 o 
  -6  -5  10        0.02      -36.77     24.51 o 
  -5  -5  10        1.44      -24.02     38.25 o 
  -4  -5  10        0.00      -24.47     22.60 o 
  -3  -5  10       18.20       18.89     21.17 o 
  -2  -5  10       12.94       10.49     19.50 o 
  -1  -5  10       10.20       20.42     33.26 o 
   0  -5  10      171.39      187.49     36.22 o 
   1  -5  10      336.29      339.30     42.59 o 
   2  -5  10      288.63      289.14     41.05 o 
   3  -5  10      157.30      189.02     34.91 o 
   4  -5  10       19.24       16.51     20.17 o 
   5  -5  10        0.33       17.37     21.85 o 
   6  -5  10       33.97       42.56     23.85 o 
   7  -5  10       22.94       20.62     31.01 o 
   8  -5  10        0.26      -18.44     39.19 o 
  -7  -4  10       45.81       81.01     31.39 o 
  -6  -4  10        9.16      -21.67     23.03 o 
  -5  -4  10      151.21      144.10     25.35 o 
  -4  -4  10      415.11      432.04     29.84 o 
  -3  -4  10      184.62      136.38     22.54 o 
  -2  -4  10      103.04       78.90     59.11 o 
  -1  -4  10      195.77      147.09     34.03 o 
   0  -4  10        2.36       33.26     30.63 o 
   1  -4  10       33.61       46.65     30.41 o 
   2  -4  10       85.15       72.12     31.39 o 
   3  -4  10      228.79      247.75     33.59 o 
   4  -4  10       37.26       61.69     18.10 o 
   5  -4  10      156.30      198.39     23.63 o 
   6  -4  10      293.36      215.12     26.28 o 
   7  -4  10       71.22       43.23     24.05 o 
   8  -4  10        0.45       -0.33     36.11 o 
   9  -4  10        0.02      -59.39     43.14 o 
  -7  -3  10      101.52       72.45     30.85 o 
  -6  -3  10      299.46      269.72     29.75 o 
  -5  -3  10       82.34       36.29     23.93 o 
  -4  -3  10       77.99       64.42     21.24 o 
  -3  -3  10      268.54      271.84     44.51 o 
  -2  -3  10      515.24      483.58     46.49 o 
  -1  -3  10      182.43      188.00     39.74 o 
   0  -3  10     1136.29     1200.01     61.80 o 
   1  -3  10      678.00      682.66     50.60 o 
   2  -3  10       87.00       82.11     26.89 o 
   3  -3  10     1356.93     1465.65     66.96 o 
   4  -3  10       41.42       67.59     18.33 o 
   5  -3  10        0.38       18.57     18.04 o 
   6  -3  10       23.63       44.99     19.85 o 
   7  -3  10      295.88      247.53     60.65 o 
   8  -3  10       17.28       51.10     24.08 o 
   9  -3  10       25.11       54.99     44.90 o 
  -7  -2  10       67.97       63.67     29.53 o 
  -6  -2  10       16.37        4.06     27.44 o 
  -5  -2  10       13.83      -11.28     43.96 o 
  -4  -2  10      812.29      778.56     41.49 o 
  -3  -2  10       17.08       27.72     18.35 o 
  -2  -2  10     1509.75     1634.41     47.85 o 
  -1  -2  10       75.50       86.85     16.55 o 
   0  -2  10      524.53      526.57     46.21 o 
   1  -2  10       51.21       45.01     24.26 o 
   2  -2  10      410.72      381.78     33.92 o 
   3  -2  10       21.19        3.07     22.50 o 
   4  -2  10      127.21      130.85     28.21 o 
   5  -2  10      483.04      416.03     37.32 o 
   6  -2  10      206.65      224.70     31.94 o 
   7  -2  10      444.62      498.41     42.76 o 
   8  -2  10        0.00      -16.87     22.83 o 
   9  -2  10        0.12       14.83     28.49 o 
  -7  -1  10        2.70        2.63     30.19 o 
  -6  -1  10      217.63      209.88     30.96 o 
  -5  -1  10        3.62        2.96     21.41 o 
  -4  -1  10        3.81        5.78     21.13 o 
  -3  -1  10      226.49      206.84     26.13 o 
  -2  -1  10      158.86      126.73     16.63 o 
  -1  -1  10      390.02      388.00     22.31 o 
   0  -1  10      491.96      486.34     24.18 o 
   1  -1  10        2.07       15.48     23.16 o 
   2  -1  10      404.97      348.08     31.17 o 
   3  -1  10       10.98       25.69     23.71 o 
   4  -1  10      158.12      175.30     28.98 o 
   5  -1  10        6.16       -4.94     21.95 o 
   6  -1  10      128.21      119.87     28.54 o 
   7  -1  10       13.05       25.58     26.78 o 
   8  -1  10       82.00       44.57     29.09 o 
   9  -1  10        2.63       -2.07     22.55 o 
  10  -1  10       43.87       44.57     40.29 o 
  -8   0  10       53.15       67.07     29.09 o 
  -7   0  10        9.61       27.66     27.33 o 
  -6   0  10      340.33      326.90     34.80 o 
  -5   0  10       61.80       42.26     23.16 o 
  -4   0  10       24.24        3.77     17.44 o 
  -3   0  10     1588.38     1581.71     54.01 o 
  -2   0  10      134.74      125.17     16.67 o 
  -1   0  10      119.85       83.60     14.87 o 
   0   0  10        2.89       -2.65     11.61 o 
   1   0  10       29.88       15.48     19.76 o 
   2   0  10      292.58      290.56     29.64 o 
   3   0  10      669.55      597.48     38.42 o 
   4   0  10      402.60      369.27     33.15 o 
   5   0  10      203.83      174.53     26.56 o 
   6   0  10      117.12       67.07     27.00 o 
   7   0  10      100.80       58.95     28.32 o 
   8   0  10       81.21      105.27     30.52 o 
   9   0  10      161.51      130.85     32.93 o 
  10   0  10        5.93      -26.15     23.82 o 
  -7   1  10        0.61       23.27     27.44 o 
  -6   1  10      108.53      148.74     29.97 o 
  -5   1  10      629.89      679.59     45.34 o 
  -4   1  10      179.07      162.13     25.14 o 
  -3   1  10        2.59        3.38     15.17 o 
  -2   1  10     1112.97     1086.47    125.63 o 
  -1   1  10        5.02       23.80     13.41 o 
   0   1  10      426.79      421.40     20.78 o 
   1   1  10     2289.31     2065.88     47.92 o 
   2   1  10     1115.89     1079.37     50.60 o 
   3   1  10     1998.76     2203.86     78.49 o 
   4   1  10       22.49       23.49     20.97 o 
   5   1  10       27.88        8.89     20.86 o 
   6   1  10      423.65      372.34     32.60 o 
   7   1  10        3.96       16.69     23.82 o 
   8   1  10       22.22       10.43     25.47 o 
   9   1  10       11.72       24.37     31.94 o 
  10   1  10       64.03       70.14     35.24 o 
  -7   2  10      253.42      251.59     36.66 o 
  -6   2  10        0.91      -12.40     27.22 o 
  -5   2  10       45.49       74.97     24.26 o 
  -4   2  10      554.69      537.66     37.43 o 
  -3   2  10      693.77      680.69     38.31 o 
  -2   2  10      573.43      590.27     52.31 o 
  -1   2  10     2065.27     2003.24     49.08 o 
   0   2  10       44.06       53.63     12.75 o 
   1   2  10     1167.51     1049.42     29.92 o 
   2   2  10     1451.79     1556.06     38.45 o 
   3   2  10      144.42      179.15     24.15 o 
   4   2  10      340.33      284.42     30.19 o 
   5   2  10     1945.46     1699.47     67.84 o 
   6   2  10     1439.13     1396.39     62.46 o 
   7   2  10      627.74      666.75     48.08 o 
   8   2  10     1080.89     1165.21     58.07 o 
   9   2  10        7.72      -27.00     30.19 o 
  10   2  10        0.24        7.24     33.59 o 
  11   2  10       34.05        1.21     35.02 o 
  -7   3  10      364.18      391.99     40.40 o 
  -6   3  10        3.36        7.57     27.55 o 
  -5   3  10      238.44      205.05     32.16 o 
  -4   3  10      282.67      250.28     30.74 o 
  -3   3  10      170.73      164.98     26.02 o 
  -2   3  10        2.81      -19.17     14.88 o 
  -1   3  10      323.18      372.15     47.04 o 
   0   3  10      254.04      283.41     17.51 o 
   1   3  10      413.35      400.68     20.70 o 
   2   3  10       14.65       -0.76     15.86 o 
   3   3  10      154.95      133.59     22.72 o 
   4   3  10       99.76       74.75     21.73 o 
   5   3  10     2319.90     2356.77     84.30 o 
   6   3  10      871.45     1038.32     54.56 o 
   7   3  10      944.93     1028.99     56.86 o 
   8   3  10        5.93       29.86     27.11 o 
   9   3  10        2.60       10.65     32.49 o 
  10   3  10        8.32       33.26     35.24 o 
  11   3  10        8.62       37.43     38.09 o 
  -7   4  10        6.99        4.17     29.09 o 
  -6   4  10      160.52      146.32     30.96 o 
  -5   4  10       30.18       48.63     27.77 o 
  -4   4  10       10.48       -9.99     21.19 o 
  -3   4  10      257.29      296.93     29.64 o 
  -2   4  10     1115.79     1126.03     48.96 o 
  -1   4  10      443.68      507.06     25.39 o 
   0   4  10      280.66      282.23     17.89 o 
   1   4  10      136.95      135.93     13.96 o 
   2   4  10     1094.95     1269.12     34.43 o 
   3   4  10       89.17      118.46     13.10 o 
   4   4  10      384.19      381.89     32.93 o 
   5   4  10       39.96       66.96     22.94 o 
   6   4  10       62.48      105.71     25.91 o 
   7   4  10     1744.14     1780.92     72.89 o 
   8   4  10      111.90      158.51     32.05 o 
   9   4  10       39.08       27.55     34.25 o 
  10   4  10      208.45      214.16     37.43 o 
  11   4  10       68.12       93.09     39.63 o 
  -7   5  10      244.37      255.87     41.38 o 
  -6   5  10       20.07       25.80     30.63 o 
  -5   5  10      463.62      546.66     42.81 o 
  -4   5  10      156.16      227.88     30.85 o 
  -3   5  10        4.70      -33.75     22.50 o 
  -2   5  10     1536.65     1547.54     61.36 o 
  -1   5  10        1.28        9.22     19.87 o 
   0   5  10      550.54      618.09     41.27 o 
   1   5  10       61.56       59.39     12.79 o 
   2   5  10     8483.01     8788.47    166.74 o 
   3   5  10       32.95       77.01     18.39 o 
   4   5  10     1822.05     1841.07     69.05 o 
   5   5  10       24.54       29.53     25.36 o 
   6   5  10       29.03       43.91     27.66 o 
   7   5  10      142.82      133.37     32.05 o 
   8   5  10      118.21       53.57     30.19 o 
   9   5  10       65.80       75.74     32.93 o 
  10   5  10        4.05       34.69     36.88 o 
  11   5  10      105.31      126.13     42.04 o 
  -6   6  10       88.71       60.81     29.42 o 
  -5   6  10      188.67      187.49     34.80 o 
  -4   6  10       53.88       37.54     25.80 o 
  -3   6  10      537.08      458.51     37.54 o 
  -2   6  10       47.18       42.04     24.15 o 
  -1   6  10      536.11      519.87     34.91 o 
   0   6  10     2016.43     2110.30     51.09 o 
   1   6  10      350.46      327.04     20.80 o 
   2   6  10     3089.19     3287.68     70.58 o 
   3   6  10      712.29      761.80     41.00 o 
   4   6  10      112.28      113.55     14.61 o 
   5   6  10      565.52      503.19     38.97 o 
   6   6  10     1596.57     1722.19     70.25 o 
   7   6  10      226.57      203.73     32.38 o 
   8   6  10      425.72      451.82     42.37 o 
   9   6  10      874.14      740.51     54.01 o 
  10   6  10       42.11       34.80     37.21 o 
  11   6  10      123.71      136.55     43.36 o 
  -6   7  10       49.43       40.40     33.92 o 
  -5   7  10      159.71       68.94     33.48 o 
  -4   7  10      161.82      167.07     32.71 o 
  -3   7  10       11.88       16.90     24.15 o 
  -2   7  10      478.01      493.31     37.65 o 
  -1   7  10       74.26       85.51     22.28 o 
   0   7  10        1.03        9.88     18.88 o 
   1   7  10       80.23       79.77     18.00 o 
   2   7  10       94.94      102.32     15.62 o 
   3   7  10       22.88       25.09     13.67 o 
   4   7  10     2496.17     2569.60     59.10 o 
   5   7  10       92.61       89.79     25.03 o 
   6   7  10     2646.01     2728.56     98.24 o 
   7   7  10       18.00      -11.20     26.02 o 
   8   7  10      363.91      411.42     44.46 o 
   9   7  10        0.38       16.36     36.00 o 
  10   7  10        0.26       17.67     39.74 o 
  11   7  10       19.00       19.98     36.99 o 
  -5   8  10       28.72       25.25     30.30 o 
  -4   8  10      110.40      116.69     30.08 o 
  -3   8  10       41.72       38.42     26.67 o 
  -2   8  10      543.17      672.67     43.25 o 
  -1   8  10        2.94       13.72     21.73 o 
   0   8  10      389.44      410.65     33.48 o 
   1   8  10        0.68       19.10     19.21 o 
   2   8  10     1068.21     1037.42     33.95 o 
   3   8  10       28.35       37.09     20.14 o 
   4   8  10      123.67      104.40     29.25 o 
   5   8  10     1123.73      927.55     34.49 o 
   6   8  10      943.79      958.08     53.79 o 
   7   8  10     1585.85     1398.91     67.18 o 
   8   8  10       44.39       17.01     34.91 o 
   9   8  10       15.11       26.56     37.76 o 
  10   8  10      180.19      124.04     44.02 o 
  11   8  10        1.15       53.68     44.13 o 
  -5   9  10       12.38       60.04     35.35 o 
  -4   9  10      392.82      375.52     40.83 o 
  -3   9  10      220.51      203.19     34.03 o 
  -2   9  10     1683.36     1774.22     71.35 o 
  -1   9  10      113.49      184.30     30.52 o 
   0   9  10     2307.46     2085.64     75.30 o 
   1   9  10      413.09      374.10     33.70 o 
   2   9  10      642.82      597.25     27.47 o 
   3   9  10       78.51       67.46     16.14 o 
   4   9  10     1068.40     1082.74     37.10 o 
   5   9  10     2419.04     2219.29     57.03 o 
   6   9  10      483.36      442.91     27.35 o 
   7   9  10      197.21      218.11     40.29 o 
   8   9  10       13.86      -15.15     31.94 o 
   9   9  10       35.39       75.74     38.09 o 
  10   9  10      388.41      402.53     50.38 o 
  -4  10  10        7.89       27.77     35.46 o 
  -3  10  10      326.28      347.86     41.93 o 
  -2  10  10        1.10       67.07     30.96 o 
  -1  10  10      120.92      142.26     29.09 o 
   0  10  10      561.08      509.99     41.05 o 
   1  10  10      480.81      527.23     42.81 o 
   2  10  10     1596.10     1569.61     63.34 o 
   3  10  10      519.36      511.33     29.80 o 
   4  10  10       49.07       53.87     18.45 o 
   5  10  10        6.38        2.02     18.65 o 
   6  10  10       63.50      100.25     22.29 o 
   7  10  10      198.85      239.52     42.04 o 
   8  10  10      123.51       48.63     36.77 o 
   9  10  10      876.08      992.87     71.35 o 
  10  10  10      199.89      236.23     52.69 o 
  -3  11  10       16.22       69.81     34.47 o 
  -2  11  10       12.68       61.69     31.28 o 
  -1  11  10      303.72      256.42     35.13 o 
   0  11  10        1.88        2.09     30.41 o 
   1  11  10      321.38      329.31     35.89 o 
   2  11  10      198.20      245.34     33.04 o 
   3  11  10      307.25      295.94     33.37 o 
   4  11  10       73.37       91.76     20.10 o 
   5  11  10      681.44      655.08     81.83 o 
   6  11  10      188.64      188.84     33.21 o 
   7  11  10     1097.16     1200.51     46.66 o 
   8  11  10        7.40       28.76     37.32 o 
   9  11  10      297.52      299.12     49.29 o 
  10  11  10       54.68       42.37     50.27 o 
  -3  12  10       93.58       54.34     37.76 o 
  -2  12  10      249.90      294.29     42.15 o 
  -1  12  10       89.48       99.45     34.14 o 
   0  12  10        9.91        1.76     30.19 o 
   1  12  10      136.94      110.54     32.71 o 
   2  12  10      357.33      378.38     39.19 o 
   3  12  10       91.96       98.02     31.17 o 
   4  12  10      293.40      234.77     40.72 o 
   5  12  10        1.10       -6.03     22.38 o 
   6  12  10     1452.86     1406.03     51.74 o 
   7  12  10       68.19       72.24     27.72 o 
   8  12  10      224.12      188.04     47.75 o 
   9  12  10       36.40       40.40     47.53 o 
  -1  13  10        0.26      -28.21     37.87 o 
   0  13  10      161.62      147.42     38.53 o 
   1  13  10       65.92       -4.72     32.93 o 
   2  13  10      170.98      162.79     36.44 o 
   3  13  10       99.35      132.82     35.35 o 
   4  13  10      397.03      396.05     45.01 o 
   5  13  10       74.53       56.06     30.08 o 
   6  13  10      813.28      772.55     71.13 o 
   7  13  10        0.78        2.35     37.93 o 
   8  13  10        2.73       -5.05     41.16 o 
   0  14  10        0.49      -44.35     34.58 o 
   1  14  10      270.85      230.63     47.64 o 
   2  14  10        9.06      -15.70     35.13 o 
   3  14  10      119.69      106.59     38.64 o 
   4  14  10      290.47      206.48     44.57 o 
   5  14  10        7.61      -22.17     35.02 o 
   6  14  10      110.38      109.17     31.09 o 
   7  14  10        8.15       29.64     30.79 o 
   3  15  10       79.48       24.48     39.96 o 
   4  15  10        5.39      -13.06     42.48 o 
   5  15  10      185.31      180.35     49.29 o 
   6  15  10        4.59      -22.72     40.51 o 
  -3  -9  11        0.29      -43.69     45.55 o 
  -2  -9  11       13.65      -45.55     45.01 o 
  -1  -9  11       14.97      -34.80     43.91 o 
   0  -9  11       14.92       13.50     46.54 o 
   1  -9  11      116.54      119.43     50.27 o 
   2  -9  11        2.11       31.39     45.44 o 
   3  -9  11        4.95      -17.23     43.80 o 
  -4  -8  11       21.46       47.09     46.10 o 
  -3  -8  11        2.14      -15.48     41.71 o 
  -2  -8  11        0.68       -0.11     44.57 o 
  -1  -8  11       60.55       97.70     47.97 o 
   0  -8  11        1.12       50.93     40.40 o 
   1  -8  11       37.06       30.08     39.19 o 
   2  -8  11       21.97       23.82     43.36 o 
   3  -8  11        0.29      -10.32     37.32 o 
   4  -8  11        0.07       -0.99     41.82 o 
  -5  -7  11        2.25      -20.03     24.72 o 
  -4  -7  11        0.07       -4.17     46.76 o 
  -3  -7  11       28.92      -16.36     43.80 o 
  -2  -7  11       88.69       88.04     45.88 o 
  -1  -7  11       24.21        8.56     38.86 o 
   0  -7  11       35.39       95.06     40.29 o 
   1  -7  11        0.11      -56.31     38.20 o 
   2  -7  11       14.28       29.86     40.72 o 
   3  -7  11        3.93       -1.65     40.29 o 
   4  -7  11      135.56       85.29     42.59 o 
   5  -7  11       52.15      119.54     42.81 o 
  -6  -6  11       22.15       37.09     30.87 o 
  -5  -6  11       72.17      148.35     31.41 o 
  -4  -6  11       16.22        3.89     19.57 o 
  -3  -6  11      496.08      590.35     62.24 o 
  -2  -6  11      334.54      321.08     49.40 o 
  -1  -6  11       54.62       39.85     40.72 o 
   0  -6  11      109.13      100.11     38.31 o 
   1  -6  11      291.35      230.30     42.70 o 
   2  -6  11        0.10       15.59     38.64 o 
   3  -6  11        0.50       -0.55     33.26 o 
   4  -6  11      148.60      107.90     40.40 o 
   5  -6  11       10.81       11.20     37.10 o 
   6  -6  11        1.54       33.78     26.37 o 
  -6  -5  11        0.74       -3.12     29.02 o 
  -5  -5  11      129.70      161.07     28.38 o 
  -4  -5  11       12.71      -31.89     24.04 o 
  -3  -5  11      116.67       89.27     25.75 o 
  -2  -5  11       47.74       55.10     37.10 o 
  -1  -5  11      133.69      160.16     42.26 o 
   0  -5  11        4.37       10.87     32.16 o 
   1  -5  11       26.84       76.51     37.54 o 
   2  -5  11      272.15      231.29     43.25 o 
   3  -5  11       35.62       66.19     36.77 o 
   4  -5  11      158.81      203.84     37.54 o 
   5  -5  11      205.18      201.26     45.34 o 
   6  -5  11       42.81       64.77     26.42 o 
   7  -5  11        2.40       17.92     26.47 o 
  -6  -4  11       10.29       -0.43     26.65 o 
  -5  -4  11       47.07       96.02     29.64 o 
  -4  -4  11       12.79        7.81     23.48 o 
  -3  -4  11       13.09       40.07     34.91 o 
  -2  -4  11      111.25       93.52     40.83 o 
  -1  -4  11       89.78      126.35     36.33 o 
   0  -4  11      176.11      165.09     36.88 o 
   1  -4  11      104.08      177.17     38.75 o 
   2  -4  11        1.12      -10.54     28.76 o 
   3  -4  11       13.12      -16.36     32.05 o 
   4  -4  11       36.62      -31.83     27.77 o 
   5  -4  11        4.91        6.08     21.80 o 
   6  -4  11        2.51       -2.23     23.01 o 
   7  -4  11       65.53       83.02     28.76 o 
   8  -4  11        2.27        0.93     27.06 o 
  -7  -3  11      123.64      137.43     33.92 o 
  -6  -3  11       98.95      145.78     31.50 o 
  -5  -3  11        2.01      -43.03     30.13 o 
  -4  -3  11        1.98      -15.57     20.69 o 
  -3  -3  11        0.77      -28.82     19.40 o 
  -2  -3  11        0.87       -5.05     17.66 o 
  -1  -3  11       43.85       -1.98     33.48 o 
   0  -3  11       14.64       14.49     28.98 o 
   1  -3  11      693.95      576.40     48.52 o 
   2  -3  11      128.16       85.51     30.19 o 
   3  -3  11        9.93       53.35     28.21 o 
   4  -3  11       11.21      -10.24     27.55 o 
   5  -3  11       53.38       20.27     20.34 o 
   6  -3  11       27.74        5.65     21.75 o 
   7  -3  11       39.78       59.75     24.15 o 
   8  -3  11        7.31        1.73     24.51 o 
  -7  -2  11       14.73        5.93     28.98 o 
  -6  -2  11        0.26      -14.60     28.21 o 
  -5  -2  11      158.15      158.88     40.56 o 
  -4  -2  11       30.87       13.49     19.53 o 
  -3  -2  11       11.34      -14.03     18.33 o 
  -2  -2  11     1321.72     1441.69     72.45 o 
  -1  -2  11      223.77      256.74     32.27 o 
   0  -2  11      484.25      470.04     44.35 o 
   1  -2  11       68.59       82.11     28.87 o 
   2  -2  11       11.18       -5.38     26.89 o 
   3  -2  11        1.70       23.27     25.80 o 
   4  -2  11      176.47      158.40     29.42 o 
   5  -2  11      869.58      701.76     50.06 o 
   6  -2  11        3.32      -41.33     27.55 o 
   7  -2  11       83.87      130.31     25.39 o 
   8  -2  11        2.03      -10.61     23.01 o 
   9  -2  11       13.76       -8.28     25.51 o 
  -7  -1  11      120.03      109.00     36.11 o 
  -6  -1  11      144.94      158.62     33.92 o 
  -5  -1  11        5.22       16.36     23.49 o 
  -4  -1  11      676.72      638.67    122.61 o 
  -3  -1  11       39.75       54.93     19.63 o 
  -2  -1  11       16.63       12.08     16.60 o 
  -1  -1  11       76.14       80.52     37.82 o 
   0  -1  11      426.11      460.49     42.70 o 
   1  -1  11       27.52        5.27     26.56 o 
   2  -1  11     1024.82     1015.05     53.35 o 
   3  -1  11      880.63      829.32     50.93 o 
   4  -1  11       46.67       83.43     28.87 o 
   5  -1  11     1680.80     1851.61     75.41 o 
   6  -1  11       24.13       17.34     25.47 o 
   7  -1  11       30.32       86.17     28.43 o 
   8  -1  11        3.60        4.50     27.11 o 
   9  -1  11      126.82       87.81     26.47 o 
  -7   0  11       58.38       25.47     32.38 o 
  -6   0  11       17.26       11.31     29.31 o 
  -5   0  11        9.61       27.77     24.70 o 
  -4   0  11       11.27        0.66     21.41 o 
  -3   0  11      405.10      453.48     56.92 o 
  -2   0  11      785.95      903.59     88.47 o 
  -1   0  11       39.64       19.47     19.15 o 
   0   0  11      788.89      837.43     31.26 o 
   1   0  11       41.35       21.73     26.34 o 
   2   0  11      761.50      734.47     44.68 o 
   3   0  11       23.47       39.63     26.13 o 
   4   0  11       94.51      103.18     28.43 o 
   5   0  11      573.65      595.29     42.48 o 
   6   0  11       21.07       36.99     27.44 o 
   7   0  11       23.06        2.20     28.54 o 
   8   0  11       12.61      -18.99     30.08 o 
   9   0  11       32.30       20.42     33.15 o 
  10   0  11        1.38        1.09     26.30 o 
  -7   1  11        5.37      -15.37     31.72 o 
  -6   1  11      409.84      404.17     39.41 o 
  -5   1  11       44.27       14.49     27.66 o 
  -4   1  11      147.60      159.17     26.02 o 
  -3   1  11       75.86       65.03     19.17 o 
  -2   1  11      324.91      307.85     78.92 o 
  -1   1  11       45.90       57.44     15.54 o 
   0   1  11      227.59      202.37     17.07 o 
   1   1  11     1582.15     1595.84     66.85 o 
   2   1  11      323.07      353.02     33.92 o 
   3   1  11      503.65      509.99     38.86 o 
   4   1  11      169.56      183.21     30.08 o 
   5   1  11       17.35      -33.75     22.50 o 
   6   1  11       77.85      111.86     30.19 o 
   7   1  11       38.21       31.83     29.20 o 
   8   1  11       49.82      -16.69     30.63 o 
   9   1  11      139.73      139.52     36.22 o 
  10   1  11       25.07      -17.56     34.36 o 
  -7   2  11       50.33       89.35     33.59 o 
  -6   2  11        1.45        0.00     26.45 o 
  -5   2  11       79.10      105.05     27.33 o 
  -4   2  11      223.38      215.48     28.65 o 
  -3   2  11      184.23      165.31     26.89 o 
  -2   2  11      103.22      107.98     37.21 o 
  -1   2  11     1314.80     1363.03     40.59 o 
   0   2  11       37.50       48.58     17.95 o 
   1   2  11     3478.23     3277.54     70.02 o 
   2   2  11      349.69      293.53     29.64 o 
   3   2  11       49.09       37.10     22.50 o 
   4   2  11      197.11      237.98     29.42 o 
   5   2  11       13.08       15.81     23.16 o 
   6   2  11      123.71      104.72     27.22 o 
   7   2  11      231.66      208.89     34.36 o 
   8   2  11      246.81      227.88     34.36 o 
   9   2  11       34.64       -7.03     30.19 o 
  10   2  11       15.13      -16.90     31.28 o 
  -6   3  11      437.51      409.33     40.18 o 
  -5   3  11      325.54      298.14     36.77 o 
  -4   3  11      548.17      508.79     39.96 o 
  -3   3  11      720.24      772.89     45.34 o 
  -2   3  11       17.44       23.16     19.32 o 
  -1   3  11      105.63      122.96     22.17 o 
   0   3  11      111.52      123.01     16.34 o 
   1   3  11       62.62       79.93     14.11 o 
   2   3  11       59.07       53.02     21.84 o 
   3   3  11     1358.82     1261.92     55.32 o 
   4   3  11     1152.62     1115.93     54.99 o 
   5   3  11     1924.78     2139.21     81.12 o 
   6   3  11     1071.24     1148.09     59.17 o 
   7   3  11        5.57       -1.65     29.31 o 
   8   3  11       26.13       34.69     32.82 o 
   9   3  11      183.48      150.61     39.19 o 
  10   3  11       13.52        6.15     36.11 o 
  -6   4  11        3.67       16.36     28.54 o 
  -5   4  11      136.80       77.39     31.94 o 
  -4   4  11       93.08      114.38     29.75 o 
  -3   4  11      162.50      200.33     28.21 o 
  -2   4  11        0.41       -5.38     19.87 o 
  -1   4  11      439.09      482.77     27.18 o 
   0   4  11        0.79        0.92     28.76 o 
   1   4  11      202.52      248.43     21.52 o 
   2   4  11      235.34      230.33     27.99 o 
   3   4  11      663.81      730.19     44.68 o 
   4   4  11      310.65      366.96     32.82 o 
   5   4  11     2299.85     2223.73     83.54 o 
   6   4  11      111.63      101.87     28.54 o 
   7   4  11       75.97       32.27     31.07 o 
   8   4  11        9.06       28.43     33.26 o 
   9   4  11        7.82      -39.41     30.74 o 
  10   4  11       54.08       64.11     35.24 o 
  -6   5  11       34.55       20.20     30.63 o 
  -5   5  11      190.19      237.21     37.10 o 
  -4   5  11      378.97      443.03     40.51 o 
  -3   5  11      367.37      387.16     34.69 o 
  -2   5  11        8.64       37.21     21.62 o 
  -1   5  11       21.93       26.67     21.95 o 
   0   5  11      535.67      573.95     27.20 o 
   1   5  11      403.87      417.48     22.82 o 
   2   5  11      336.39      335.41     20.87 o 
   3   5  11      645.50      522.73     37.32 o 
   4   5  11     2210.88     2362.37     85.18 o 
   5   5  11       31.53       16.03     26.89 o 
   6   5  11        3.70       -2.41     28.43 o 
   7   5  11        4.21      -16.03     30.41 o 
   8   5  11      168.50      173.99     35.35 o 
   9   5  11      493.08      484.31     50.17 o 
  10   5  11       30.08       14.27     34.25 o 
  -6   6  11       32.65       29.42     30.96 o 
  -5   6  11       25.08       42.48     29.64 o 
  -4   6  11      575.63      593.53     48.52 o 
  -3   6  11      103.28       75.96     26.78 o 
  -2   6  11      109.44       96.38     27.33 o 
  -1   6  11      796.94      907.03     46.10 o 
   0   6  11     2367.28     2516.38     81.89 o 
   1   6  11      253.82      228.93     18.84 o 
   2   6  11     3471.96     3483.94     75.04 o 
   3   6  11     1485.04     1593.73     42.68 o 
   4   6  11     1290.93     1412.53     60.59 o 
   5   6  11      632.10      599.35     46.43 o 
   6   6  11       14.98       -0.77     28.87 o 
   7   6  11      174.53      118.77     35.89 o 
   8   6  11       33.20       23.27     31.28 o 
   9   6  11      634.85      676.84     59.82 o 
  10   6  11        8.61        3.73     35.68 o 
  -5   7  11      319.57      311.86     39.96 o 
  -4   7  11       25.45       25.14     27.77 o 
  -3   7  11      129.17      158.18     32.60 o 
  -2   7  11        9.72        2.20     25.80 o 
  -1   7  11       14.53       32.05     24.26 o 
   0   7  11     2152.52     2139.10     74.10 o 
   1   7  11       70.39       94.46     30.19 o 
   2   7  11      411.26      419.15     24.63 o 
   3   7  11        1.24       10.54     15.16 o 
   4   7  11     1397.03     1474.59     41.15 o 
   5   7  11      587.28      549.95     46.21 o 
   6   7  11     1378.15     1525.15     71.02 o 
   7   7  11      328.46      274.65     37.65 o 
   8   7  11      332.55      360.05     45.01 o 
   9   7  11      379.01      465.21     50.93 o 
  10   7  11        9.82       -8.89     39.41 o 
  -5   8  11       26.82       32.27     36.00 o 
  -4   8  11       16.70       43.36     32.27 o 
  -3   8  11      364.39      316.25     38.97 o 
  -2   8  11       61.31       71.46     29.20 o 
  -1   8  11      111.24      103.07     26.56 o 
   0   8  11      446.65      317.13     32.49 o 
   1   8  11       60.54       77.83     24.26 o 
   2   8  11     2604.16     2762.04     64.53 o 
   3   8  11       17.13       17.29     16.11 o 
   4   8  11     1312.86     1444.69     42.57 o 
   5   8  11        3.46       -6.37     28.21 o 
   6   8  11      363.80      358.73     40.94 o 
   7   8  11        0.25       -9.88     30.30 o 
   8   8  11       11.16       74.53     34.36 o 
   9   8  11       78.18       91.11     42.37 o 
  10   8  11        2.38       29.64     39.52 o 
  -4   9  11      440.12      505.93     48.41 o 
  -3   9  11        1.21        6.59     31.39 o 
  -2   9  11       37.72       12.62     26.78 o 
  -1   9  11       60.61       44.24     28.21 o 
   0   9  11        3.80       15.59     22.94 o 
   1   9  11        7.48       23.49     22.61 o 
   2   9  11      245.86      221.19     28.21 o 
   3   9  11     1120.27     1027.83     36.67 o 
   4   9  11      647.95      651.19     30.28 o 
   5   9  11     1325.56     1306.78     57.08 o 
   6   9  11      107.89       64.22     31.39 o 
   7   9  11       29.50       91.33     36.77 o 
   8   9  11      329.56      275.41     46.54 o 
   9   9  11        2.78      -51.81     34.80 o 
  10   9  11      261.95      306.59     53.13 o 
  -3  10  11       77.13       85.84     33.15 o 
  -2  10  11      311.54      253.68     39.41 o 
  -1  10  11      271.70      276.18     34.80 o 
   0  10  11     1375.45     1326.58     60.37 o 
   1  10  11      496.57      472.01     39.74 o 
   2  10  11      516.95      583.54     44.35 o 
   3  10  11      525.53      504.88     28.45 o 
   4  10  11      661.17      655.23     32.63 o 
   5  10  11      298.36      285.07     25.85 o 
   6  10  11        3.68       -4.94     29.31 o 
   7  10  11      322.63      367.62     46.54 o 
   8  10  11      377.72      498.14     53.90 o 
   9  10  11      361.30      455.77     56.31 o 
  10  10  11      212.19      167.95     47.75 o 
  -3  11  11        6.70      -11.64     30.08 o 
  -2  11  11      351.11      364.44     44.57 o 
  -1  11  11      327.33      393.86     40.94 o 
   0  11  11      663.29      701.65     51.92 o 
   1  11  11      287.01      338.75     36.77 o 
   2  11  11       17.35       53.13     27.55 o 
   3  11  11        5.68       11.09     27.99 o 
   4  11  11      264.81      284.98     28.65 o 
   5  11  11      169.72      217.13     25.30 o 
   6  11  11        1.45       13.03     22.21 o 
   7  11  11     1575.11     1739.31     85.73 o 
   8  11  11      289.20      333.70     52.03 o 
   9  11  11      379.45      426.79     54.56 o 
  -2  12  11       22.46       56.20     36.66 o 
  -1  12  11       42.38       57.41     33.37 o 
   0  12  11       75.38      124.26     37.32 o 
   1  12  11      211.81      206.59     36.77 o 
   2  12  11       67.26       91.22     34.36 o 
   3  12  11      486.84      468.94     41.60 o 
   4  12  11      715.58      686.07     52.25 o 
   5  12  11      512.19      541.59     33.44 o 
   6  12  11      207.92      162.73     26.76 o 
   7  12  11      243.12      223.16     47.20 o 
   8  12  11       13.70      -15.26     44.46 o 
   9  12  11        1.14      -27.66     47.75 o 
   0  13  11      192.32      229.31     42.37 o 
   1  13  11        3.49       31.50     37.98 o 
   2  13  11      117.48       89.90     38.31 o 
   3  13  11      102.55       56.64     36.22 o 
   4  13  11      539.13      459.28     47.09 o 
   5  13  11        2.30      -49.56     33.04 o 
   6  13  11      503.57      448.88     35.37 o 
   7  13  11        5.71       53.68     44.79 o 
   8  13  11        5.85      -20.64     46.98 o 
   1  14  11      265.57      234.58     45.01 o 
   2  14  11      224.27      175.19     42.59 o 
   3  14  11        5.46       12.95     34.91 o 
   4  14  11      735.30      686.94     57.30 o 
   5  14  11       61.19       78.27     36.99 o 
   6  14  11        1.68      -11.90     28.52 o 
   7  14  11        9.20      -23.69     36.66 o 
  -3  -8  12        2.33       19.54     45.23 o 
  -2  -8  12       36.75       14.71     48.52 o 
  -1  -8  12       25.14       56.53     46.21 o 
   0  -8  12        2.61        1.43     47.75 o 
   1  -8  12       92.37      141.93     51.15 o 
   2  -8  12       15.04       79.25     47.97 o 
   3  -8  12        1.09       32.71     46.65 o 
  -4  -7  12        0.64        9.66     45.88 o 
  -3  -7  12        0.12        7.03     43.25 o 
  -2  -7  12        1.04       27.77     43.14 o 
  -1  -7  12        3.58       -3.18     45.66 o 
   0  -7  12       12.62       46.21     41.93 o 
   1  -7  12        0.43       44.24     45.66 o 
   2  -7  12       56.29        4.83     40.40 o 
   3  -7  12       16.88       14.82     39.74 o 
   4  -7  12       55.54       96.93     42.26 o 
  -5  -6  12       12.73       43.36     29.59 o 
  -4  -6  12        2.97       49.40     48.41 o 
  -3  -6  12       71.89       43.58     41.60 o 
  -2  -6  12       26.38       14.49     46.21 o 
  -1  -6  12        7.23       -6.48     43.14 o 
   0  -6  12        0.64        5.38     39.30 o 
   1  -6  12        7.89      -18.99     40.72 o 
   2  -6  12        0.17       40.83     43.47 o 
   3  -6  12        1.89       60.48     38.86 o 
   4  -6  12        7.97       39.74     41.93 o 
   5  -6  12       13.94       32.38     40.62 o 
  -5  -5  12       44.36       75.18     49.12 o 
  -4  -5  12       23.04       35.16     40.56 o 
  -3  -5  12       40.48      -12.40     40.83 o 
  -2  -5  12      102.91      101.43     42.92 o 
  -1  -5  12       94.73       58.07     42.70 o 
   0  -5  12       10.65       28.65     40.72 o 
   1  -5  12        6.18       34.14     37.21 o 
   2  -5  12      155.36      163.12     44.13 o 
   3  -5  12        0.64      -31.28     37.10 o 
   4  -5  12      168.76      159.17     39.96 o 
   5  -5  12       42.98       43.91     39.08 o 
   6  -5  12       43.15      129.31     41.71 o 
  -6  -4  12       47.13       26.56     29.70 o 
  -5  -4  12       34.40      -11.98     26.55 o 
  -4  -4  12       20.96       55.05     25.96 o 
  -3  -4  12      438.71      480.90     60.04 o 
  -2  -4  12      173.82      209.11     48.19 o 
  -1  -4  12       57.81       67.73     40.51 o 
   0  -4  12      212.89      103.73     41.38 o 
   1  -4  12      239.27      281.78     43.14 o 
   2  -4  12       32.44       47.86     34.47 o 
   3  -4  12       80.95       69.92     38.42 o 
   4  -4  12       53.95       83.10     38.53 o 
   5  -4  12       11.45        2.09     31.50 o 
   6  -4  12       66.88       29.26     25.89 o 
   7  -4  12       40.02       67.59     36.99 o 
  -6  -3  12        0.39        2.74     31.50 o 
  -5  -3  12      163.64      173.54     32.77 o 
  -4  -3  12        3.14       -9.80     23.04 o 
  -3  -3  12       19.11       44.95     22.90 o 
  -2  -3  12      167.41      169.49     41.38 o 
  -1  -3  12      361.83      358.62     45.34 o 
   0  -3  12        1.16      -35.89     30.96 o 
   1  -3  12        3.98       -8.67     34.25 o 
   2  -3  12       73.49       40.29     32.16 o 
   3  -3  12        4.84       18.88     34.03 o 
   4  -3  12       27.89      -29.97     31.94 o 
   5  -3  12        0.76        7.92     20.52 o 
   6  -3  12       21.30       14.87     24.20 o 
   7  -3  12        3.75       -9.78     25.68 o 
   8  -3  12       18.67       49.44     42.04 o 
  -6  -2  12        4.99       25.25     29.31 o 
  -5  -2  12      147.60      146.32     33.15 o 
  -4  -2  12        5.47       41.97     23.45 o 
  -3  -2  12      120.91      125.97     25.47 o 
  -2  -2  12      590.13      659.64     43.36 o 
  -1  -2  12       13.63      -29.42     33.92 o 
   0  -2  12      349.01      311.86     44.13 o 
   1  -2  12       56.06      111.42     35.79 o 
   2  -2  12        9.51       -8.23     27.55 o 
   3  -2  12       30.23       23.05     28.21 o 
   4  -2  12       83.78       81.78     30.63 o 
   5  -2  12      194.81      127.66     31.07 o 
   6  -2  12       10.49        3.18     32.05 o 
   7  -2  12       14.06       -1.73     23.66 o 
   8  -2  12       38.34       14.45     26.88 o 
  -6  -1  12        8.05      -16.47     28.32 o 
  -5  -1  12       11.68      -23.82     27.00 o 
  -4  -1  12      358.62      380.58     29.07 o 
  -3  -1  12       38.47       22.01     18.90 o 
  -2  -1  12      115.85       97.52     20.03 o 
  -1  -1  12      350.27      312.08     44.13 o 
   0  -1  12       16.44       66.41     34.03 o 
   1  -1  12        0.04        9.00     27.77 o 
   2  -1  12       65.98       70.80     31.72 o 
   3  -1  12      703.07      658.84     47.31 o 
   4  -1  12       82.20      106.81     33.04 o 
   5  -1  12      554.99      633.38     51.37 o 
   6  -1  12        1.79      -14.71     30.96 o 
   7  -1  12        0.53       32.93     32.93 o 
   8  -1  12       37.71       55.65     35.57 o 
   9  -1  12        2.05       -9.81     26.47 o 
  -6   0  12      274.47      300.66     39.74 o 
  -5   0  12       14.95       -0.33     27.33 o 
  -4   0  12       10.56      -19.54     24.81 o 
  -3   0  12       21.50       26.78     20.48 o 
  -2   0  12      649.79      739.03     34.41 o 
  -1   0  12       50.59       51.99     17.61 o 
   0   0  12     1183.74     1309.23     65.75 o 
   1   0  12      195.96      216.47     34.80 o 
   2   0  12      445.21      453.24     41.16 o 
   3   0  12     1729.95     1795.95     73.66 o 
   4   0  12        4.30      -27.66     24.59 o 
   5   0  12        1.27       19.10     27.22 o 
   6   0  12        0.05      -17.34     29.97 o 
   7   0  12       59.86       37.43     32.49 o 
   8   0  12        0.09       62.46     35.02 o 
   9   0  12      123.64      142.37     39.52 o 
  -6   1  12       89.13      137.43     33.04 o 
  -5   1  12        4.64       -5.71     25.80 o 
  -4   1  12      121.34      124.26     30.52 o 
  -3   1  12       37.21       35.57     24.92 o 
  -2   1  12      423.72      433.25     37.27 o 
  -1   1  12        0.19      -11.78     15.22 o 
   0   1  12        7.72       16.47     29.20 o 
   1   1  12        3.98      -18.44     26.89 o 
   2   1  12       73.43      105.93     28.21 o 
   3   1  12       96.40      146.21     29.09 o 
   4   1  12       37.91       50.17     27.11 o 
   5   1  12      254.30      234.14     35.35 o 
   6   1  12        1.48       34.69     27.55 o 
   7   1  12       92.18      117.56     31.72 o 
   8   1  12       47.59       31.50     33.48 o 
   9   1  12       21.71       28.87     35.89 o 
  -6   2  12        1.66        6.37     30.52 o 
  -5   2  12      302.99      339.30     39.85 o 
  -4   2  12       42.12       35.24     25.25 o 
  -3   2  12      146.66      142.70     25.80 o 
  -2   2  12       14.84       23.25     18.30 o 
  -1   2  12     1020.24     1050.84     37.05 o 
   0   2  12       31.50       13.10     14.71 o 
   1   2  12      200.58      232.38     33.26 o 
   2   2  12       65.87       87.05     29.09 o 
   3   2  12      412.81      455.88     37.76 o 
   4   2  12       24.83        4.50     25.25 o 
   5   2  12      266.31      193.31     31.39 o 
   6   2  12      247.98      212.84     32.93 o 
   7   2  12      519.49      498.91     44.79 o 
   8   2  12       78.88       51.15     34.91 o 
   9   2  12        2.92       19.43     36.22 o 
  10   2  12       67.29       39.63     39.52 o 
  -6   3  12      319.61      333.48     43.47 o 
  -5   3  12       87.18       55.10     31.39 o 
  -4   3  12      306.96      260.70     32.82 o 
  -3   3  12      126.12      126.78     29.20 o 
  -2   3  12       30.73       -3.62     22.39 o 
  -1   3  12     1080.34     1087.04     52.69 o 
   0   3  12      453.18      410.23     24.75 o 
   1   3  12       93.20       64.76     27.66 o 
   2   3  12      552.30      556.10     41.38 o 
   3   3  12     1440.68     1504.62     64.00 o 
   4   3  12     1715.79     1748.75     70.91 o 
   5   3  12      883.01      841.50     49.73 o 
   6   3  12        8.49       27.99     29.86 o 
   7   3  12       61.30       61.36     33.70 o 
   8   3  12       95.38      128.76     38.20 o 
   9   3  12      153.21      208.78     42.81 o 
  10   3  12       22.82      -14.49     39.63 o 
  -6   4  12        2.19      -30.85     32.82 o 
  -5   4  12       29.15       67.51     33.59 o 
  -4   4  12       42.58       51.48     28.10 o 
  -3   4  12        1.21       12.84     25.91 o 
  -2   4  12      481.06      430.19     35.89 o 
  -1   4  12       41.28       46.43     23.38 o 
   0   4  12       61.48       69.28     21.73 o 
   1   4  12     1946.81     2091.58     59.22 o 
   2   4  12      149.43      147.42     29.53 o 
   3   4  12     2395.66     2477.63     89.24 o 
   4   4  12      522.20      529.97     44.46 o 
   5   4  12       25.92       42.70     29.64 o 
   6   4  12      258.55      328.98     36.66 o 
   7   4  12       61.00       48.63     31.17 o 
   8   4  12       13.93       27.22     32.49 o 
   9   4  12        4.91      -32.27     33.70 o 
  10   4  12      287.55      293.20     45.44 o 
  -5   5  12       79.80       75.08     34.69 o 
  -4   5  12      218.38      177.61     34.91 o 
  -3   5  12      565.04      608.68     45.34 o 
  -2   5  12       40.15       38.64     24.92 o 
  -1   5  12      134.69      114.38     27.00 o 
   0   5  12       23.42       23.62     16.34 o 
   1   5  12      845.67      896.43     33.29 o 
   2   5  12      235.45      279.04     20.12 o 
   3   5  12      528.59      503.74     42.70 o 
   4   5  12      353.75      346.76     34.36 o 
   5   5  12      117.18      143.36     30.30 o 
   6   5  12      394.12      374.21     38.86 o 
   7   5  12       79.91      100.44     35.57 o 
   8   5  12      252.29      281.01     43.58 o 
   9   5  12       73.92       67.18     37.21 o 
  10   5  12       23.84       49.84     41.71 o 
  -5   6  12       33.07       48.41     30.96 o 
  -4   6  12       18.28       68.39     34.03 o 
  -3   6  12       31.15        9.11     30.30 o 
  -2   6  12       24.36       12.84     24.15 o 
  -1   6  12       64.01       96.60     25.03 o 
   0   6  12     1389.18     1484.65     59.39 o 
   1   6  12      378.03      393.36     23.50 o 
   2   6  12       41.76       44.60     16.19 o 
   3   6  12      290.36      267.84     32.82 o 
   4   6  12       38.86       45.12     25.47 o 
   5   6  12       12.85      -11.31     28.65 o 
   6   6  12      284.47      360.05     38.97 o 
   7   6  12     1318.93     1346.88     67.62 o 
   8   6  12       13.84        3.18     33.81 o 
   9   6  12      190.12      190.67     41.27 o 
  10   6  12       14.22      -22.61     41.49 o 
  -5   7  12        2.17      -25.80     29.31 o 
  -4   7  12        6.36       -4.94     29.64 o 
  -3   7  12      566.33      587.93     46.98 o 
  -2   7  12     1685.75     1660.61     69.16 o 
  -1   7  12      478.42      462.68     39.08 o 
   0   7  12      612.02      620.09     39.96 o 
   1   7  12        7.02       -8.45     22.17 o 
   2   7  12      225.07      202.41     20.11 o 
   3   7  12       25.81       -7.29     15.48 o 
   4   7  12      692.76      660.82     48.19 o 
   5   7  12      215.42      117.67     32.93 o 
   6   7  12      676.34      761.70     55.54 o 
   7   7  12     1062.88     1170.92     67.95 o 
   8   7  12       37.42       95.39     36.66 o 
   9   7  12       93.58      133.70     41.71 o 
  10   7  12        5.91       -4.61     39.63 o 
  -4   8  12        2.72       24.37     34.47 o 
  -3   8  12       19.38        7.24     28.76 o 
  -2   8  12      268.81      320.86     39.19 o 
  -1   8  12       25.01       66.52     26.13 o 
   0   8  12       11.47       22.94     23.71 o 
   1   8  12      710.18      670.48     40.62 o 
   2   8  12     1987.04     2026.43     53.04 o 
   3   8  12        9.02       26.56     17.11 o 
   4   8  12      964.23      940.84     55.21 o 
   5   8  12       10.75      -23.82     29.53 o 
   6   8  12      498.94      476.62     46.65 o 
   7   8  12      527.54      545.34     50.71 o 
   8   8  12        5.96       41.60     36.33 o 
   9   8  12       41.37        9.55     42.37 o 
  10   8  12       20.32      -23.38     45.23 o 
  -3   9  12       54.08       90.34     32.93 o 
  -2   9  12        9.70      -19.32     27.55 o 
  -1   9  12        0.13       17.23     26.45 o 
   0   9  12      370.78      347.64     33.92 o 
   1   9  12       94.68       52.80     24.59 o 
   2   9  12      403.83      458.84     36.66 o 
   3   9  12      530.56      548.46     29.19 o 
   4   9  12      540.49      466.77     28.18 o 
   5   9  12       95.65       82.88     34.14 o 
   6   9  12      210.68      234.91     40.07 o 
   7   9  12      145.35      175.74     41.49 o 
   8   9  12      410.61      423.27     51.59 o 
   9   9  12      136.30      163.12     44.46 o 
  -3  10  12        0.15      -36.11     34.25 o 
  -2  10  12       15.12       29.09     34.14 o 
  -1  10  12       35.32       34.14     32.05 o 
   0  10  12      657.41      572.23     47.09 o 
   1  10  12      202.31      182.33     32.49 o 
   2  10  12        0.49      -11.86     26.45 o 
   3  10  12      766.93      698.80     46.98 o 
   4  10  12       25.86       21.25     19.89 o 
   5  10  12       73.14       49.73     34.03 o 
   6  10  12      267.67      314.71     43.47 o 
   7  10  12      271.95      245.56     45.44 o 
   8  10  12      663.63      676.52     58.73 o 
   9  10  12       45.22       15.81     45.77 o 
  -2  11  12      359.49      312.74     44.24 o 
  -1  11  12        0.68       13.28     32.93 o 
   0  11  12      134.70      217.46     37.76 o 
   1  11  12       14.99      -13.61     26.67 o 
   2  11  12       37.47       46.32     30.63 o 
   3  11  12      111.45      116.80     32.82 o 
   4  11  12       19.29      -20.00     19.71 o 
   5  11  12      611.09      549.55     32.14 o 
   6  11  12      240.72      163.56     38.31 o 
   7  11  12      781.44      782.22     64.55 o 
   8  11  12      153.16      172.67     48.74 o 
   9  11  12       86.45       45.88     44.90 o 
  -1  12  12        1.21      -16.69     32.60 o 
   0  12  12        9.45       12.18     31.28 o 
   1  12  12        9.35       18.00     31.28 o 
   2  12  12      361.20      425.47     41.93 o 
   3  12  12      466.52      476.51     45.01 o 
   4  12  12       96.69      113.50     31.94 o 
   5  12  12     1428.83     1471.55     51.15 o 
   6  12  12       45.84      101.10     41.05 o 
   7  12  12      648.40      630.85     60.37 o 
   8  12  12        4.74       -1.43     40.83 o 
   1  13  12      139.55       88.47     40.51 o 
   2  13  12      393.08      382.88     47.86 o 
   3  13  12       18.15       39.63     33.37 o 
   4  13  12      275.45      254.12     39.41 o 
   5  13  12       88.18      142.81     36.00 o 
   6  13  12        7.49       40.60     27.47 o 
   7  13  12       28.33       -0.44     43.80 o 
   3  14  12      496.56      591.99     56.75 o 
   4  14  12      339.66      269.38     46.21 o 
   5  14  12        0.76       23.49     39.52 o 
  -2  -7  13        2.43       58.40     50.71 o 
  -1  -7  13       15.13      -35.68     49.29 o 
   0  -7  13       13.71       49.07     46.54 o 
   1  -7  13        0.81      -61.91     41.27 o 
   2  -7  13        8.10       54.56     49.62 o 
  -3  -6  13        4.52       32.93     50.71 o 
  -2  -6  13        1.15       40.29     49.95 o 
  -1  -6  13       13.17       69.59     49.84 o 
   0  -6  13       27.86       36.66     47.20 o 
   1  -6  13       33.45       -7.90     40.94 o 
   2  -6  13       10.67      -41.49     44.57 o 
   3  -6  13        4.04       58.51     47.75 o 
   4  -6  13       11.30      -10.76     43.25 o 
  -4  -5  13       33.61       50.71     47.64 o 
  -3  -5  13       33.22       84.41     49.84 o 
  -2  -5  13        0.67      -11.31     42.26 o 
  -1  -5  13        2.97       -5.93     44.35 o 
   0  -5  13        6.55      -27.22     37.65 o 
   1  -5  13        6.86       37.10     40.83 o 
   2  -5  13      143.61       97.37     43.58 o 
   3  -5  13       12.40      -17.23     42.37 o 
   4  -5  13        3.79       11.64     41.60 o 
   5  -5  13        4.69       75.19     43.80 o 
  -4  -4  13       85.36       85.95     48.74 o 
  -3  -4  13       12.99       34.80     44.35 o 
  -2  -4  13        7.31       32.27     45.34 o 
  -1  -4  13      251.86      217.24     46.98 o 
   0  -4  13      163.83      157.96     46.87 o 
   1  -4  13       43.55       39.85     42.37 o 
   2  -4  13      163.94      160.70     47.20 o 
   3  -4  13       55.41       40.62     42.15 o 
   4  -4  13        9.94       69.92     42.59 o 
   5  -4  13       13.97       -8.12     39.30 o 
   6  -4  13       62.30       43.69     36.22 o 
  -5  -3  13       40.08       62.04     27.07 o 
  -4  -3  13        3.80      -18.60     39.19 o 
  -3  -3  13       55.89       35.24     47.97 o 
  -2  -3  13      201.77      159.06     48.85 o 
  -1  -3  13       82.07      102.75     40.94 o 
   0  -3  13       78.88      152.36     45.44 o 
   1  -3  13       12.33       -9.33     38.31 o 
   2  -3  13       21.59       58.07     35.68 o 
   3  -3  13       31.13       62.02     36.55 o 
   4  -3  13       25.91       -8.45     37.21 o 
   5  -3  13        7.58       53.68     35.13 o 
   6  -3  13      109.97      148.19     42.04 o 
   7  -3  13       40.40       68.92     29.02 o 
  -5  -2  13        9.96       -2.74     30.52 o 
  -4  -2  13       56.49       36.13     25.71 o 
  -3  -2  13      101.69      110.59     83.21 o 
  -2  -2  13      233.61      264.88     50.38 o 
  -1  -2  13       15.05       37.98     40.72 o 
   0  -2  13       20.30      -23.60     33.04 o 
   1  -2  13        4.82       29.97     37.87 o 
   2  -2  13        6.28        1.98     32.49 o 
   3  -2  13       43.54       -8.23     31.07 o 
   4  -2  13        1.41        4.50     35.46 o 
   5  -2  13        1.59      -39.85     33.92 o 
   6  -2  13        9.27       45.66     32.93 o 
   7  -2  13       19.95      -10.10     23.65 o 
  -5  -1  13       86.59       56.64     28.87 o 
  -4  -1  13      186.89      225.47     34.80 o 
  -3  -1  13        6.85        8.01     34.80 o 
  -2  -1  13       27.09       36.55     40.18 o 
  -1  -1  13       70.51       79.69     39.30 o 
   0  -1  13       63.05       84.85     34.80 o 
   1  -1  13        6.54      -19.87     34.36 o 
   2  -1  13       35.62      -18.00     33.15 o 
   3  -1  13      191.98      224.81     40.72 o 
   4  -1  13       32.78       14.71     34.14 o 
   5  -1  13        5.36       50.38     35.24 o 
   6  -1  13       25.44        9.99     34.80 o 
   7  -1  13       12.18      -39.41     35.02 o 
   8  -1  13        3.26      101.65     39.63 o 
  -5   0  13        0.37       11.96     30.63 o 
  -4   0  13      145.38       88.47     30.08 o 
  -3   0  13       18.64       24.70     22.07 o 
  -2   0  13       58.75      114.91     23.38 o 
  -1   0  13      133.88      120.09     40.07 o 
   0   0  13      260.85      226.79     42.04 o 
   1   0  13      657.93      629.86     50.82 o 
   2   0  13       50.16       41.38     34.14 o 
   3   0  13      152.08      133.70     32.93 o 
   4   0  13       13.89       21.41     32.60 o 
   5   0  13        2.49       37.10     33.48 o 
   6   0  13       63.89       29.97     34.47 o 
   7   0  13       28.60       21.95     31.50 o 
   8   0  13        0.12       34.69     33.37 o 
  -5   1  13       31.36      -11.75     29.97 o 
  -4   1  13      209.87      250.50     35.35 o 
  -3   1  13       24.10       14.82     25.80 o 
  -2   1  13      285.45      281.54     35.62 o 
  -1   1  13      100.86       91.88     34.47 o 
   0   1  13      453.55      529.09     49.62 o 
   1   1  13      536.47      611.53     52.91 o 
   2   1  13       54.95       47.97     32.05 o 
   3   1  13       22.98        3.84     31.17 o 
   4   1  13      288.63      263.78     36.11 o 
   5   1  13      366.85      327.45     41.82 o 
   6   1  13       39.60       45.34     30.63 o 
   7   1  13      611.01      628.76     50.71 o 
   8   1  13        0.43       26.78     36.11 o 
   9   1  13        0.62       -1.32     38.75 o 
  -5   2  13        1.91        6.70     32.38 o 
  -4   2  13       83.11       52.69     30.19 o 
  -3   2  13       68.93       86.94     28.32 o 
  -2   2  13       16.61      -15.59     23.05 o 
  -1   2  13        7.24       -7.41     17.31 o 
   0   2  13        0.30      -34.03     29.75 o 
   1   2  13      160.77      164.98     35.02 o 
   2   2  13        0.66        2.74     29.53 o 
   3   2  13       41.75       38.53     28.21 o 
   4   2  13       27.05       16.69     31.28 o 
   5   2  13     1340.28     1285.41     66.08 o 
   6   2  13      341.45      283.43     40.62 o 
   7   2  13        5.27       54.01     32.71 o 
   8   2  13       70.30       61.25     34.14 o 
   9   2  13        4.19      -18.11     37.65 o 
  -5   3  13       12.75       36.77     33.15 o 
  -4   3  13       76.72       71.13     31.39 o 
  -3   3  13      204.20      216.47     32.93 o 
  -2   3  13        4.24        0.22     24.04 o 
  -1   3  13      575.06      593.77     68.77 o 
   0   3  13      127.69      161.46     20.58 o 
   1   3  13       84.64      104.94     32.16 o 
   2   3  13       16.84      -31.72     27.99 o 
   3   3  13        9.74       36.00     27.77 o 
   4   3  13      602.55      557.74     45.01 o 
   5   3  13      347.14      332.17     37.43 o 
   6   3  13      110.96       85.62     32.16 o 
   7   3  13       93.91       86.83     36.88 o 
   8   3  13       21.97       23.93     36.99 o 
   9   3  13      131.76      154.23     39.96 o 
  -5   4  13      107.03      142.48     34.69 o 
  -4   4  13       29.39       36.44     32.38 o 
  -3   4  13      447.08      469.82     42.04 o 
  -2   4  13       17.79        5.27     25.69 o 
  -1   4  13        7.86        8.45     24.15 o 
   0   4  13        7.62        8.42     25.74 o 
   1   4  13      611.86      708.13     50.71 o 
   2   4  13      855.04      795.40     52.47 o 
   3   4  13     1620.44     1661.49     70.14 o 
   4   4  13        9.12       29.20     27.11 o 
   5   4  13       81.06       69.92     30.63 o 
   6   4  13      132.67      155.43     37.32 o 
   7   4  13        0.36       19.21     34.91 o 
   8   4  13       75.93       46.10     35.13 o 
   9   4  13       27.88       45.44     40.94 o 
  -5   5  13        5.17      -14.60     31.72 o 
  -4   5  13        7.60       17.45     29.86 o 
  -3   5  13       66.24       31.72     31.28 o 
  -2   5  13      187.47      133.48     29.09 o 
  -1   5  13      527.34      533.92     44.24 o 
   0   5  13      116.07      113.06     26.67 o 
   1   5  13     1565.99     1668.34     47.36 o 
   2   5  13      347.01      410.32     39.08 o 
   3   5  13       16.57       36.11     29.31 o 
   4   5  13        8.92       37.10     27.44 o 
   5   5  13      331.40      336.34     37.76 o 
   6   5  13      195.47      150.93     37.98 o 
   7   5  13      292.94      293.97     44.24 o 
   8   5  13      310.98      312.63     43.69 o 
   9   5  13        4.98       18.77     37.98 o 
  -4   6  13        0.71       -6.26     33.15 o 
  -3   6  13      111.44       88.69     31.61 o 
  -2   6  13       52.83       22.06     27.77 o 
  -1   6  13        3.31        6.37     26.45 o 
   0   6  13       10.08       14.71     25.25 o 
   1   6  13       77.61       94.56     19.74 o 
   2   6  13       62.19       55.32     28.65 o 
   3   6  13       97.59      102.42     28.32 o 
   4   6  13      162.40      109.44     33.15 o 
   5   6  13      450.54      546.33     46.43 o 
   6   6  13      240.79      304.17     39.41 o 
   7   6  13      315.93      277.17     41.38 o 
   8   6  13       27.62       26.02     40.51 o 
   9   6  13       24.43       10.43     43.14 o 
  -4   7  13       63.69       83.75     34.58 o 
  -3   7  13      100.42      127.33     37.65 o 
  -2   7  13      134.48      178.38     33.04 o 
  -1   7  13      137.17      152.36     31.72 o 
   0   7  13      334.11      395.39     37.10 o 
   1   7  13      403.75      438.75     36.33 o 
   2   7  13        4.88        2.82     17.81 o 
   3   7  13      150.68      141.49     29.42 o 
   4   7  13      277.37      183.76     35.02 o 
   5   7  13      622.57      619.11     51.59 o 
   6   7  13      214.86      191.88     36.99 o 
   7   7  13      716.72      675.97     58.73 o 
   8   7  13        6.77       11.09     40.72 o 
   9   7  13        8.72       56.09     45.12 o 
  -3   8  13      140.69      152.36     39.08 o 
  -2   8  13      472.66      503.19     46.10 o 
  -1   8  13       77.10       86.50     32.05 o 
   0   8  13      223.77      226.57     33.92 o 
   1   8  13       77.64       59.06     27.88 o 
   2   8  13      216.19      241.60     30.85 o 
   3   8  13      603.19      553.24     47.09 o 
   4   8  13     1303.36     1290.90     64.87 o 
   5   8  13      762.67      684.64     54.01 o 
   6   8  13      202.80      198.68     40.72 o 
   7   8  13       18.08       40.18     36.33 o 
   8   8  13        6.05        9.99     38.09 o 
   9   8  13      236.78      322.18     49.95 o 
  -3   9  13       21.40       10.76     34.80 o 
  -2   9  13       19.89       12.18     31.07 o 
  -1   9  13       10.12       19.76     28.10 o 
   0   9  13      313.57      334.69     38.86 o 
   1   9  13       79.65      127.66     30.30 o 
   2   9  13      735.02      793.42     45.55 o 
   3   9  13        1.61       -5.60     18.01 o 
   4   9  13       68.27       61.25     33.48 o 
   5   9  13      102.63      131.18     37.32 o 
   6   9  13        1.13      -12.07     32.27 o 
   7   9  13      126.88      120.31     42.48 o 
   8   9  13       94.05      163.12     47.09 o 
   9   9  13      463.32      507.47     61.14 o 
  -2  10  13       85.88       45.01     36.33 o 
  -1  10  13       20.40       71.24     31.61 o 
   0  10  13      153.64      126.35     34.58 o 
   1  10  13       43.74       41.82     27.44 o 
   2  10  13        0.78       59.17     29.31 o 
   3  10  13      369.37      365.86     37.87 o 
   4  10  13      403.71      385.84     43.03 o 
   5  10  13        8.14      -21.73     33.59 o 
   6  10  13      786.13      909.67     64.33 o 
   7  10  13        6.44       45.99     37.54 o 
   8  10  13      374.13      389.36     51.59 o 
  -1  11  13        1.55      -14.05     34.69 o 
   0  11  13       31.59       34.58     30.96 o 
   1  11  13      546.37      614.06     50.60 o 
   2  11  13       21.14        2.96     30.52 o 
   3  11  13        6.88       24.70     28.10 o 
   4  11  13        6.04       -1.65     26.02 o 
   5  11  13      292.48      250.39     43.36 o 
   6  11  13      406.14      453.79     48.41 o 
   7  11  13      263.36      291.55     50.06 o 
   8  11  13      216.96      276.95     52.36 o 
   0  12  13       36.67       53.24     37.21 o 
   1  12  13       19.67        8.78     30.74 o 
   2  12  13       42.45       16.03     33.81 o 
   3  12  13       89.34       42.81     34.91 o 
   4  12  13        0.21      -27.55     31.61 o 
   6  12  13      172.75      166.19     44.68 o 
   7  12  13      165.41      194.18     44.46 o 
   2  13  13      192.60      214.38     40.29 o 
   3  13  13       58.53       46.10     34.03 o 
   4  13  13       71.53      119.10     36.11 o 
   5  13  13      375.42      454.56     48.52 o 
   6  13  13        5.58       -8.67     40.29 o 
   0  -6  14        1.79      -40.18     49.73 o 
   1  -6  14       21.62      -10.54     44.68 o 
  -2  -5  14       54.82       54.56     52.91 o 
  -1  -5  14       95.88       39.19     51.59 o 
   0  -5  14        2.23      -16.79     42.92 o 
   1  -5  14       18.79       69.37     50.27 o 
   2  -5  14       21.67       29.09     48.74 o 
   3  -5  14       10.60       44.02     48.41 o 
  -3  -4  14       52.61       -2.96     52.14 o 
  -2  -4  14       12.00        9.77     48.85 o 
  -1  -4  14      110.36       85.40     45.66 o 
   0  -4  14       26.59       34.03     43.58 o 
   1  -4  14        4.02      -40.72     40.51 o 
   2  -4  14        2.26        7.57     45.99 o 
   3  -4  14        3.10       18.66     41.71 o 
   4  -4  14        2.23       53.35     42.15 o 
   5  -4  14       17.28      -38.75     39.08 o 
  -3  -3  14      126.78      161.58     51.48 o 
  -2  -3  14       64.85       48.85     48.74 o 
  -1  -3  14        0.96      -11.64     44.13 o 
   0  -3  14       88.61      128.32     45.55 o 
   1  -3  14        0.26      -10.21     44.24 o 
   2  -3  14        9.66       19.98     43.69 o 
   3  -3  14       27.64       38.53     44.24 o 
   4  -3  14       92.34       41.05     43.80 o 
   5  -3  14       61.25       62.90     39.63 o 
   6  -3  14       26.31      116.14     44.57 o 
  -4  -2  14       45.00      128.21     56.97 o 
  -3  -2  14       25.14       33.92     48.85 o 
  -2  -2  14        6.89       55.98     46.98 o 
  -1  -2  14       17.11       98.35     42.15 o 
   0  -2  14        1.95        2.31     39.63 o 
   1  -2  14      224.30      236.01     45.88 o 
   2  -2  14      222.10      278.27     50.38 o 
   3  -2  14        1.82       12.95     39.96 o 
   4  -2  14      301.78      277.61     47.64 o 
   5  -2  14      100.17      142.59     39.30 o 
   6  -2  14       10.53        9.99     40.40 o 
  -4  -1  14        0.43        7.79     30.08 o 
  -3  -1  14       10.89       -5.93     46.65 o 
  -2  -1  14       47.83       74.20     45.55 o 
  -1  -1  14        0.84       30.08     43.69 o 
   0  -1  14        2.11       -4.06     35.79 o 
   1  -1  14      162.73      178.71     45.88 o 
   2  -1  14        7.42        2.31     37.87 o 
   3  -1  14       11.62       -9.88     33.81 o 
   4  -1  14      267.48      298.36     42.92 o 
   5  -1  14        2.26      -12.62     37.43 o 
   6  -1  14        1.06      -23.27     37.98 o 
   7  -1  14        7.66       -9.77     39.30 o 
  -4   0  14      160.82      181.67     32.05 o 
  -3   0  14       18.78       47.75     28.87 o 
  -2   0  14        0.12       50.38     43.80 o 
  -1   0  14       51.16       60.04     42.81 o 
   0   0  14      166.28      151.15     43.69 o 
   1   0  14       43.51       34.25     34.80 o 
   2   0  14       68.75       91.22     35.89 o 
   3   0  14      245.38      218.99     39.74 o 
   4   0  14        0.75      -34.36     32.38 o 
   5   0  14       68.97      126.13     39.74 o 
   6   0  14        0.89      -17.12     36.44 o 
   7   0  14       11.08      -33.48     37.54 o 
  -4   1  14       23.15       23.49     30.96 o 
  -3   1  14        8.10       11.53     27.66 o 
  -2   1  14      230.40      377.61     51.15 o 
  -1   1  14       13.68       50.06     40.29 o 
   0   1  14      142.12      161.25     42.26 o 
   1   1  14      649.37      663.23     54.45 o 
   2   1  14       46.23       70.91     37.76 o 
   3   1  14        2.32       17.01     31.39 o 
   4   1  14      125.96       56.42     37.32 o 
   5   1  14      271.91      228.65     41.82 o 
   6   1  14      170.69      206.70     38.97 o 
   7   1  14      128.85      126.78     38.09 o 
   8   1  14       24.86       -5.05     40.07 o 
  -4   2  14      320.56      386.17     42.59 o 
  -3   2  14       12.99       -1.43     28.76 o 
  -2   2  14       31.14       35.24     26.45 o 
  -1   2  14       60.90       85.07     41.05 o 
   0   2  14        0.02      -27.77     34.69 o 
   1   2  14       47.78       51.26     35.02 o 
   2   2  14       92.70      100.11     36.11 o 
   3   2  14      450.39      406.48     42.70 o 
   4   2  14      149.18      152.25     39.19 o 
   5   2  14      595.14      648.63     51.70 o 
   6   2  14        0.25        4.72     36.11 o 
   7   2  14       43.28       68.17     39.63 o 
   8   2  14       62.07       74.97     37.76 o 
  -4   3  14       39.39       35.89     33.26 o 
  -3   3  14       27.36       33.15     29.53 o 
  -2   3  14      111.92       89.46     29.31 o 
  -1   3  14        8.91      -15.15     24.26 o 
   0   3  14       26.52       38.97     35.46 o 
   1   3  14      274.99      210.76     36.77 o 
   2   3  14      319.26      344.79     42.59 o 
   3   3  14       66.96       92.21     35.68 o 
   4   3  14      440.42      429.09     45.88 o 
   5   3  14        3.27      -27.11     30.30 o 
   6   3  14        1.60      -32.49     34.80 o 
   7   3  14        6.77      -17.23     32.49 o 
   8   3  14       13.50        8.56     39.63 o 
  -4   4  14        6.60      -17.45     31.94 o 
  -3   4  14       75.18       96.60     34.03 o 
  -2   4  14       21.20       32.49     28.98 o 
  -1   4  14       44.21       30.30     26.34 o 
   0   4  14        3.33       13.83     32.38 o 
   1   4  14      558.38      586.17     48.30 o 
   2   4  14       32.97       17.56     32.38 o 
   3   4  14       89.87      119.65     32.60 o 
   4   4  14      340.51      295.94     38.53 o 
   5   4  14       46.55       55.21     32.16 o 
   6   4  14      109.54       54.89     37.76 o 
   7   4  14      133.83      159.39     42.15 o 
   8   4  14       31.05       65.42     37.21 o 
   9   4  14      117.08      106.92     46.43 o 
  -4   5  14       22.98       13.28     31.94 o 
  -3   5  14       15.92       50.17     29.97 o 
  -2   5  14       42.91       39.96     30.63 o 
  -1   5  14      391.92      457.63     38.42 o 
   0   5  14        4.29       25.47     26.56 o 
   1   5  14     1554.06     1608.69     74.86 o 
   2   5  14        4.02      -45.28     30.19 o 
   3   5  14      118.83       78.49     34.36 o 
   4   5  14       14.21       11.75     33.37 o 
   5   5  14       41.39        7.24     34.91 o 
   6   5  14       70.62       77.39     34.80 o 
   7   5  14       11.83       26.13     39.19 o 
   8   5  14      411.99      287.71     48.85 o 
   9   5  14       55.75       34.47     44.57 o 
  -3   6  14        3.47       44.13     34.58 o 
  -2   6  14        0.77      -15.92     28.21 o 
  -1   6  14      306.14      318.77     39.41 o 
   0   6  14       15.93       -8.89     26.02 o 
   2   6  14       37.55       31.61     32.16 o 
   3   6  14      172.18      202.97     36.99 o 
   4   6  14      141.43      126.24     36.00 o 
   5   6  14      158.93      160.05     38.53 o 
   6   6  14      164.32      164.33     37.43 o 
   7   6  14       31.51      -21.41     38.75 o 
   8   6  14      482.78      619.65     55.98 o 
   9   6  14        1.74      -53.24     43.91 o 
  -3   7  14       49.16       -2.20     32.93 o 
  -2   7  14       31.75       45.34     32.05 o 
  -1   7  14       13.12       22.72     28.10 o 
   0   7  14       39.38       62.46     27.22 o 
   1   7  14      445.70      476.40     39.08 o 
   2   7  14      651.44      559.94     48.30 o 
   3   7  14      280.07      316.36     39.74 o 
   4   7  14      140.75      198.36     37.87 o 
   5   7  14      661.19      800.56     58.18 o 
   6   7  14       13.32      -26.67     32.49 o 
   7   7  14       77.15       84.41     42.37 o 
   8   7  14       73.00       21.08     40.07 o 
  -2   8  14       14.49       42.37     35.35 o 
  -1   8  14       27.52       37.76     33.04 o 
   0   8  14       13.70       17.01     26.45 o 
   1   8  14        0.64       21.84     28.54 o 
   3   8  14      247.57      284.63     38.09 o 
   4   8  14      230.29      218.22     38.53 o 
   5   8  14      462.87      411.31     46.10 o 
   6   8  14       60.02       69.05     39.96 o 
   7   8  14        2.03        7.35     37.10 o 
   8   8  14       23.15       67.73     46.32 o 
  -2   9  14       50.53       12.18     32.16 o 
  -1   9  14       46.16       26.34     34.36 o 
   0   9  14      418.80      447.31     43.25 o 
   1   9  14       81.34       58.51     30.85 o 
   2   9  14      456.30      426.13     39.08 o 
   4   9  14      127.52       70.91     35.68 o 
   5   9  14       29.72       -3.40     34.58 o 
   6   9  14        7.68      -28.98     37.54 o 
   7   9  14      208.67      188.48     43.36 o 
   8   9  14       53.96       85.62     47.75 o 
  -1  10  14       48.42      100.55     37.21 o 
   0  10  14      361.74      362.68     43.47 o 
   1  10  14        0.28      -43.47     28.98 o 
   2  10  14        4.65        9.55     26.56 o 
   4  10  14       65.71        7.68     30.85 o 
   5  10  14       11.42       42.70     38.53 o 
   6  10  14      404.14      505.05     53.68 o 
   7  10  14      753.98      752.81     67.40 o 
   0  11  14       47.67       80.90     34.47 o 
   1  11  14        7.99       13.61     29.86 o 
   2  11  14       78.17      104.39     34.25 o 
   3  11  14       11.98       55.32     32.60 o 
   5  11  14        0.84      -22.83     36.88 o 
   6  11  14      486.25      530.63     55.65 o 
   7  11  14        1.06      -17.23     43.47 o 
   2  12  14       46.36       36.00     34.80 o 
   3  12  14      418.87      417.68     45.44 o 
   0  -4  15        0.26      -61.69     49.07 o 
   1  -4  15        4.46      -35.13     49.73 o 
   2  -4  15        1.74       25.14     51.37 o 
  -1  -3  15       81.66      119.32     54.12 o 
   0  -3  15       71.68       24.70     50.38 o 
   1  -3  15        2.46      -42.48     48.19 o 
   2  -3  15        1.38       12.18     44.02 o 
   3  -3  15       19.49       58.07     44.02 o 
   4  -3  15       24.70        2.52     42.26 o 
  -2  -2  15        2.66      -21.95     48.52 o 
  -1  -2  15       65.46       52.80     50.49 o 
   0  -2  15        0.54      -39.74     41.05 o 
   1  -2  15        4.50       13.50     46.98 o 
   2  -2  15       36.02       57.08     48.30 o 
   3  -2  15       11.76       61.80     47.31 o 
   4  -2  15      187.80      145.34     45.12 o 
   5  -2  15       37.89       69.59     46.54 o 
  -3  -1  15       38.07       31.61     53.24 o 
  -2  -1  15        6.63       10.76     48.85 o 
  -1  -1  15       70.79      110.76     50.49 o 
   0  -1  15       72.61       33.37     46.65 o 
   1  -1  15       31.88       33.92     45.23 o 
   2  -1  15      523.29      538.64     57.19 o 
   3  -1  15        2.42        8.67     43.25 o 
   4  -1  15        2.44       51.70     39.74 o 
   5  -1  15        6.02      -35.57     36.77 o 
   6  -1  15       13.14       -7.24     42.37 o 
  -2   0  15        6.57       14.93     47.20 o 
  -1   0  15       24.88        3.29     45.77 o 
   0   0  15        1.30       69.70     42.26 o 
   1   0  15      173.62      192.98     48.63 o 
   2   0  15        2.40       -3.07     41.16 o 
   3   0  15        0.79        2.20     40.62 o 
   4   0  15       18.30       50.38     38.53 o 
   5   0  15      241.89      224.59     43.80 o 
   6   0  15       77.80       63.67     39.19 o 
  -1   1  15       89.40       80.79     45.44 o 
   0   1  15      176.49      242.15     49.40 o 
   1   1  15        5.15       13.61     41.49 o 
   2   1  15       70.30       93.85     42.15 o 
   3   1  15      142.29      164.88     40.94 o 
   4   1  15        1.90       28.76     36.11 o 
   5   1  15      324.42      232.05     42.37 o 
   6   1  15        8.99      -11.64     39.41 o 
   7   1  15       99.40       28.43     43.91 o 
  -3   2  15        6.65      -15.37     30.85 o 
  -1   2  15      152.46      182.33     47.53 o 
   0   2  15        1.93       70.03     43.25 o 
   1   2  15        3.94      -13.72     38.09 o 
   2   2  15        2.19       56.86     39.08 o 
   3   2  15      565.77      513.95     52.25 o 
   4   2  15       53.71       41.05     39.85 o 
   5   2  15       95.42       92.43     38.64 o 
   6   2  15       25.09       35.46     40.94 o 
   7   2  15      188.05      229.09     47.97 o 
  -3   3  15       19.93       17.34     32.16 o 
   0   3  15      185.68      282.55     48.08 o 
   1   3  15      280.69      274.10     46.21 o 
   2   3  15      466.65      463.01     49.40 o 
   3   3  15      245.92      255.22     44.35 o 
   4   3  15       81.04      109.77     36.99 o 
   5   3  15       71.36       83.86     41.05 o 
   6   3  15       17.08      -49.29     34.69 o 
   7   3  15        0.28       15.59     41.71 o 
  -3   4  15       71.67      114.27     32.82 o 
  -2   4  15       11.64       27.44     30.19 o 
   1   4  15        1.65       15.70     32.38 o 
   2   4  15       24.32       49.07     37.21 o 
   3   4  15       52.21       75.85     38.64 o 
   4   4  15       98.72       57.74     38.31 o 
   5   4  15       98.55      127.00     37.32 o 
   6   4  15      124.64      121.08     42.48 o 
   7   4  15       98.64      127.66     41.49 o 
  -3   5  15        3.32       18.00     34.69 o 
  -2   5  15       23.87       34.80     32.82 o 
  -1   5  15      263.82      293.97     37.76 o 
   1   5  15      194.90      146.21     36.99 o 
   2   5  15      133.46      146.43     38.42 o 
   3   5  15      112.25      137.43     39.63 o 
   4   5  15       20.78       47.42     37.76 o 
   5   5  15       23.02       27.11     37.43 o 
   6   5  15      108.50      136.55     39.19 o 
   7   5  15      181.94      136.88     45.44 o 
   8   5  15       96.22      137.32     43.25 o 
  -2   6  15        2.51       31.50     31.17 o 
  -1   6  15      345.56      403.74     42.26 o 
   2   6  15        1.19        0.11     34.03 o 
   3   6  15       68.32      117.89     37.65 o 
   4   6  15       77.98       86.94     37.87 o 
   5   6  15       51.01       66.30     35.46 o 
   6   6  15      705.30      644.46     55.76 o 
   7   6  15        2.78      -59.28     39.52 o 
   8   6  15      282.06      288.26     49.29 o 
  -2   7  15       10.72       44.24     33.92 o 
  -1   7  15        1.53       18.44     34.58 o 
   0   7  15       14.50       30.85     31.39 o 
   3   7  15      319.28      375.63     45.34 o 
   4   7  15      121.92      122.72     39.52 o 
   5   7  15      156.31      121.74     40.83 o 
   6   7  15      443.75      394.84     50.17 o 
   7   7  15       10.08       51.48     40.18 o 
  -1   8  15       84.69       71.35     33.81 o 
   0   8  15       46.41       84.63     34.47 o 
   3   8  15      695.00      581.01     47.53 o 
   4   8  15       38.73       27.77     36.66 o 
   5   8  15       17.55       56.75     38.42 o 
   6   8  15      100.16      127.11     42.92 o 
   7   8  15       59.81      166.52     47.20 o 
   0   9  15       72.77       56.20     31.72 o 
   1   9  15       14.64       43.03     29.09 o 
   4   9  15      334.70      389.03     46.54 o 
   5   9  15        1.64      -12.62     37.54 o 
   6   9  15        5.18       25.03     41.93 o 
   7   9  15      377.59      399.13     54.45 o 
   1  10  15        1.37        7.03     33.04 o 
   5  10  15      110.09       76.40     37.43 o 
   6  10  15      118.07       88.47     39.96 o 
   2  11  15      396.29      405.60     43.47 o 
   0  -1  16       65.72       81.23     49.40 o 
   1  -1  16       16.42       21.73     46.21 o 
   2  -1  16       23.03       43.14     45.77 o 
   3  -1  16       11.36      -31.17     46.65 o 
  -1   0  16       77.68       15.04     45.34 o 
   0   0  16      111.41      121.63     51.81 o 
   1   0  16       59.30       64.00     49.62 o 
   3   0  16        0.17       15.81     46.32 o 
   4   0  16       13.16       23.05     45.55 o 
  -1   1  16        4.81        1.43     49.18 o 
   0   1  16        0.35       -1.65     47.09 o 
   1   1  16      101.72       80.90     43.80 o 
   2   1  16        8.88      -32.93     38.75 o 
   3   1  16       19.93       35.24     45.55 o 
   4   1  16      118.25       89.24     47.09 o 
   5   1  16        7.59      -17.01     43.47 o 
   0   2  16       37.93       53.57     45.44 o 
   1   2  16        2.78       -3.07     44.02 o 
   2   2  16        0.31        1.43     42.48 o 
   3   2  16       32.27       24.92     43.25 o 
   4   2  16        4.28        8.56     38.31 o 
   5   2  16       46.97       88.26     44.46 o 
   6   2  16       58.04       61.91     46.54 o 
   0   3  16       18.83       68.17     46.65 o 
   1   3  16      222.42      206.81     49.40 o 
   2   3  16      153.98      190.34     46.54 o 
   3   3  16      161.12      182.00     46.32 o 
   4   3  16        0.20       -7.46     36.77 o 
   5   3  16       31.90       71.13     44.57 o 
   6   3  16       20.14       29.42     40.51 o 
   1   4  16      223.13      275.96     49.29 o 
   2   4  16        2.11       31.83     41.27 o 
   3   4  16       19.54       64.65     41.27 o 
   4   4  16        7.14        7.35     36.66 o 
   5   4  16       14.43       11.31     42.15 o 
   6   4  16       19.24      -22.72     38.31 o 
   2   5  16        1.58      -13.50     38.42 o 
   3   5  16       58.78       39.08     39.85 o 
   4   5  16        0.28      -13.39     39.74 o 
   5   5  16      215.48      237.21     47.53 o 
   6   5  16       27.02       28.43     39.19 o 
   2   6  16        1.60       34.36     39.30 o 
   3   6  16        2.83       17.89     38.20 o 
   4   6  16      106.73      145.34     39.74 o 
   5   6  16        7.51       33.26     37.65 o 
   6   6  16      352.90      234.25     48.96 o 
   3   7  16      423.08      466.52     51.04 o 
   4   7  16      383.63      335.79     48.52 o 
   5   7  16       35.11       77.39     42.48 o 
   6   7  16      140.05       79.25     41.05 o 
   4   8  16        8.84       -2.63     38.09 o 
   5   8  16       16.40       17.78     40.83 o 
   2   3  17       10.44       25.69     46.65 o 
   2   4  17       21.81       17.67     46.21 o 
   3   4  17       90.04       98.02     47.20 o 
   3   5  17       51.90        0.77     44.13 o 
                                                 
